# Supplementary material for: Functional Analysis of CLE26 in Controlling De Novo Root Regeneration from Detached Arabidopsis Leaves
Source: Int J Mol Sci. 2024 Dec 7;25(23):13156. doi: 10.3390/ijms252313156 (PMC11642536; doi:10.3390/ijms252313156)
Supplement: Supplementary file 1 [file ijms-25-13156-s001.zip]

Archive with 2 entries (2 files):
- Supplementary figures.pdf
- Supplementary Table S1-S4.xlsx
