# Supplementary material for: Functional Analysis of CLE26 in Controlling De Novo Root Regeneration from Detached Arabidopsis Leaves
Source: Int J Mol Sci. 2024 Dec 7;25(23):13156. doi: 10.3390/ijms252313156 (PMC11642536; doi:10.3390/ijms252313156)
Supplement: Supplementary file 1 [file ijms-25-13156-s001.zip › Supplementary Table S1-S4.xlsx]

## Sheet: Table S1A
Table S1A. Differential expression genes in Col_4d-vs-Col_0d
gene_id	BaseMean_DESeq2	BaseMean_control_Col_0d	BaseMean_case_Col_4d	FoldChange	log2FoldChange	p-value	Padj-value	Regulation	FPKM_Col_4d_1	FPKM_Col_4d_2	FPKM_Col_4d_3	FPKM_Col_0d_1	FPKM_Col_0d_2	FPKM_Col_0d_3	gene_Dbxref	symbol	description	coding_type	GO_id	GO_term	pathway	pathway_description	TF_family
AT1G01030	159.958	297.065	22.8516	0.0769498	-3.69994	6.94173e-15	6.30924e-14	Down	0.367088	0.225306	0.598099	3.27517	4.52382	2.43669	839321	NGA3	B3 domain-containing transcription factor NGA3	protein_coding	GO:0005634,GO:0003677,GO:0003700,GO:0009908,GO:0048366,GO:0006355,GO:1901371	nucleus|DNA binding|DNA-binding transcription factor activity|flower development|leaf development|regulation of DNA-templated transcription|regulation of leaf morphogenesis			B3
AT1G01040	950.267	1308.96	591.571	0.452072	-1.14537	1.7393e-09	9.19642e-09	Down	2.60438	3.358	3.39587	4.37287	4.93832	4.5771	839574	DCL1	Endoribonuclease Dicer homolog 1	protein_coding	GO:0005737,GO:0005634,GO:0005524,GO:0003677,GO:0004386,GO:0046872,GO:0003676,GO:0004525,GO:0003723,GO:0006364,GO:0030422	cytoplasm|nucleus|ATP binding|DNA binding|helicase activity|metal ion binding|nucleic acid binding|ribonuclease III activity|RNA binding|rRNA processing|siRNA processing
AT1G01060	2121.15	6.06509	4236.24	709.16	9.46997	1.79773e-114	2.13501e-111	Up	39.4284	38.6269	44.7403	0.0139221	0.0486002	0.0586306	839341	LHY	Protein LHY	protein_coding	GO:0005634,GO:0003700,GO:0000976,GO:0007623,GO:0048574,GO:0042754,GO:0043433,GO:0042752,GO:0006355,GO:0009409	nucleus|DNA-binding transcription factor activity|transcription cis-regulatory region binding|circadian rhythm|long-day photoperiodism, flowering|negative regulation of circadian rhythm|negative regulation of DNA-binding transcription factor activity|regulation of circadian rhythm|regulation of DNA-templated transcription|response to cold	ath04712	Circadian rhythm - plant
AT1G01070	558.243	0	1116.49	5078.29	12.3101	1.024e-24	2.01196e-23	Up	21.7109	20.8773	17.7792	0	0	0	839550	UMAMIT28	WAT1-related protein At1g01070	protein_coding	GO:0005886,GO:0015186,GO:0048316	plasma membrane|L-glutamine transmembrane transporter activity|seed development
AT1G01090	5421.69	8310.75	2532.63	0.304747	-1.71432	5.19836e-28	1.30582e-26	Down	37.9753	45.1478	49.5201	98.9727	92.2066	101.693	839429	PDH-E1 ALPHA	Pyruvate dehydrogenase E1 component subunit alpha-3, chloroplastic	protein_coding	GO:0009507,GO:0009941,GO:0009570,GO:0009536,GO:0004739,GO:0006086,GO:0006096	chloroplast|chloroplast envelope|chloroplast stroma|plastid|pyruvate dehydrogenase (acetyl-transferring) activity|acetyl-CoA biosynthetic process from pyruvate|glycolytic process	ath00010,ath00020,ath00620,ath00785	Glycolysis / Gluconeogenesis|Citrate cycle (TCA cycle)|Pyruvate metabolism|Lipoic acid metabolism
AT1G01120	6717.09	11348.5	2085.72	0.183789	-2.44388	5.18668e-05	0.000149913	Down	44.8533	24.2894	31.147	152.306	168.868	33.6806	839395	KCS1	3-ketoacyl-CoA synthase 1	protein_coding	GO:0022626,GO:0005783,GO:0005789,GO:0016020,GO:0009922,GO:0102756,GO:0070417,GO:0009409,GO:0009416,GO:0042761,GO:0010025	cytosolic ribosome|endoplasmic reticulum|endoplasmic reticulum membrane|membrane|fatty acid elongase activity|very-long-chain 3-ketoacyl-CoA synthase activity|cellular response to cold|response to cold|response to light stimulus|very long-chain fatty acid biosynthetic process|wax biosynthetic process	ath00062,ath04626	Fatty acid elongation|Plant-pathogen interaction
AT1G01130	530.488	963.05	97.9259	0.10169	-3.29775	2.76344e-17	3.03723e-16	Down	7.96129	5.07897	12.8768	40.2611	63.8443	68.9215	839359	AT1G01130	CBL-interacting serine/threonine-protein kinase 9	protein_coding	GO:0005737,GO:0005634,GO:0005524,GO:0106310,GO:0004674,GO:0051365,GO:0055075,GO:0006468,GO:0043266,GO:0009409,GO:0010555,GO:0009651,GO:0009611,GO:0007165	cytoplasm|nucleus|ATP binding|protein serine kinase activity|protein serine/threonine kinase activity|cellular response to potassium ion starvation|potassium ion homeostasis|protein phosphorylation|regulation of potassium ion transport|response to cold|response to mannitol|response to salt stress|response to wounding|signal transduction
AT1G01140	10780.3	16108	5452.55	0.338502	-1.56277	0.000272073	0.000705069	Down	112.266	83.7864	94.5097	222.009	246.839	94.4674	839349	CIPK9	CBL-interacting serine/threonine-protein kinase 9	protein_coding	GO:0005737,GO:0005634,GO:0005524,GO:0106310,GO:0004674,GO:0051365,GO:0055075,GO:0006468,GO:0043266,GO:0009409,GO:0010555,GO:0009651,GO:0009611,GO:0007165	cytoplasm|nucleus|ATP binding|protein serine kinase activity|protein serine/threonine kinase activity|cellular response to potassium ion starvation|potassium ion homeostasis|protein phosphorylation|regulation of potassium ion transport|response to cold|response to mannitol|response to salt stress|response to wounding|signal transduction
AT1G01180	279.636	156.265	403.007	2.57677	1.36556	0.00614986	0.0123291	Up	6.6317	10.0043	10.8997	1.65192	1.1419	4.72313	839239	AT1G01180		protein_coding
AT1G01200	10.3315	0	20.663	93.9853	6.55436	1.90056e-06	6.80653e-06	Up	0.557089	0.555624	0.584366	0	0	0	839493	RABA3	Ras-related protein RABA3	protein_coding	GO:0009504,GO:0005768,GO:0010008,GO:0005576,GO:0005794,GO:0005634,GO:0005525,GO:0003924,GO:0042546,GO:0015031	cell plate|endosome|endosome membrane|extracellular region|Golgi apparatus|nucleus|GTP binding|GTPase activity|cell wall biogenesis|protein transport	ath04144	Endocytosis
AT1G01250	166.327	7.40178	325.252	43.6581	5.44818	1.238e-12	9.20189e-12	Up	12.2256	8.7311	15.2234	0.400905	0.1244	0	839322	AT1G01250	Ethylene-responsive transcription factor ERF023	protein_coding	GO:0005634,GO:0003677,GO:0003700,GO:0009873	nucleus|DNA binding|DNA-binding transcription factor activity|ethylene-activated signaling pathway			ERF
AT1G01260	579.785	931.731	227.839	0.244528	-2.03193	0.000500529	0.00123512	Down	4.82453	1.76304	1.52681	7.29804	10.6957	4.01609	839545	AT1G01260	Transcription factor bHLH13	protein_coding	GO:0005737,GO:0005634,GO:0003700,GO:0046983,GO:0000976,GO:0010629,GO:0006355	cytoplasm|nucleus|DNA-binding transcription factor activity|protein dimerization activity|transcription cis-regulatory region binding|negative regulation of gene expression|regulation of DNA-templated transcription			bHLH
AT1G01340	143.644	215.293	71.9947	0.334567	-1.57963	1.53428e-09	8.17303e-09	Down	0.871174	1.0886	0.696886	1.62246	1.79508	1.9522	838832	CNGC10	Probable cyclic nucleotide-gated ion channel 10	protein_coding	GO:0005886,GO:0005516,GO:0030552,GO:0030553,GO:0005216,GO:0009617,GO:0051592	plasma membrane|calmodulin binding|cAMP binding|cGMP binding|ion channel activity|response to bacterium|response to calcium ion	ath04626	Plant-pathogen interaction
AT1G01370	43.7841	22.1462	65.422	2.935	1.55336	0.00158905	0.00358195	Up	1.02807	1.20632	1.41816	0.267721	0.12461	0.467091	839104	HTR12	Histone H3-like centromeric protein CENH3	protein_coding	GO:0000785,GO:0000775,GO:0000776,GO:0000786,GO:0005634,GO:0003677,GO:0046982,GO:0030527,GO:0051301,GO:0034508,GO:0009567,GO:0051321,GO:0051307	chromatin|chromosome, centromeric region|kinetochore|nucleosome|nucleus|DNA binding|protein heterodimerization activity|structural constituent of chromatin|cell division|centromere complex assembly|double fertilization forming a zygote and endosperm|meiotic cell cycle|meiotic chromosome separation
AT1G01380	9.04648	0.376527	17.7164	41.3657	5.37036	0.000353371	0.000896617	Up	0.724372	0.282705	1.04827	0.0278849	0	0	838096	ETC1	MYB-like transcription factor ETC1	protein_coding	GO:0005634,GO:0003700,GO:0000976,GO:0030154,GO:1900033,GO:0080147	nucleus|DNA-binding transcription factor activity|transcription cis-regulatory region binding|cell differentiation|negative regulation of trichome patterning|root hair cell development			MYB_related
AT1G01420	61.6827	15.6833	107.682	6.84828	2.77574	0.000189159	0.000503568	Up	1.39528	1.51005	3.00924	0.052569	0.107048	0.458585	837503	UGT72B3	UDP-glycosyltransferase 72B3	protein_coding	GO:0005783,GO:0080043	endoplasmic reticulum|quercetin 3-O-glucosyltransferase activity
AT1G01448	536.939	916.923	156.955	0.171223	-2.54605	6.87026e-31	2.06853e-29	Down	1.64579	2.47344	2.42174	7.85474	7.5605	10.5079	5007657	AT1G01448	Light-sensor Protein kinase	non_coding	GO:0005886,GO:0005524,GO:0009882,GO:0106310,GO:0004674,GO:0009584,GO:0006468,GO:0006355	plasma membrane|ATP binding|blue light photoreceptor activity|protein serine kinase activity|protein serine/threonine kinase activity|detection of visible light|protein phosphorylation|regulation of DNA-templated transcription
AT1G01453	24.9281	0	49.8562	226.736	7.82487	1.61343e-09	8.57752e-09	Up	1.30895	1.16244	0.813842	0	0	0	6240388	AT1G01453		protein_coding
AT1G01520	358.466	30.1596	686.772	22.8999	4.51727	6.93512e-14	5.80925e-13	Up	10.5688	8.76729	23.6943	0.299921	0.73289	0.198482	839337	ASG4	Protein REVEILLE 3	protein_coding	GO:0005634,GO:0003677,GO:0003700	nucleus|DNA binding|DNA-binding transcription factor activity			MYB_related
AT1G01570	81.4178	121.813	41.0221	0.336767	-1.57018	0.00527556	0.0107395	Down	1.02734	0.469625	0.647619	1.74339	1.76405	0.684039	837183	AT1G01570		protein_coding
AT1G01610	1837.04	3117.52	556.567	0.178526	-2.48579	4.95252e-25	1.00161e-23	Down	9.307	8.7505	10.7464	42.1464	34.739	30.7473	839297	GPAT4	Glycerol-3-phosphate 2-O-acyltransferase 4	protein_coding	GO:0016020,GO:0090447,GO:0016791,GO:0102419,GO:0010143,GO:0008654	membrane|glycerol-3-phosphate 2-O-acyltransferase activity|phosphatase activity|sn-2-glycerol-3-phosphate omega-OH-C22:0-CoA acyl transferase activity|cutin biosynthetic process|phospholipid biosynthetic process	ath00561,ath00564	Glycerolipid metabolism|Glycerophospholipid metabolism
AT1G01620	11951	16464.9	7437.13	0.451703	-1.14655	2.66444e-09	1.37946e-08	Down	155.127	143.462	177.444	236.861	250.573	218.389	839235	PIP1C	Aquaporin PIP1-3	protein_coding	GO:0005576,GO:0005886,GO:0015250,GO:0009414,GO:0006833	extracellular region|plasma membrane|water channel activity|response to water deprivation|water transport
AT1G01640	129.302	44.5361	214.068	4.82914	2.27177	0.000157634	0.000423975	Up	6.71212	7.14712	4.96304	0.528724	1.64883	0.381709	839534	AT1G01640	BTB/POZ domain-containing protein At1g01640	protein_coding	GO:0016567	protein ubiquitination
AT1G01650	2742.15	4428.67	1055.63	0.238366	-2.06875	0.000223636	0.000587088	Down	14.6102	11.3593	11.4582	40.2417	51.019	10.7978	839499	SPPL4	Signal peptide peptidase-like 4	protein_coding	GO:0098554,GO:0010008,GO:0030660,GO:0098553,GO:0005765,GO:0042500,GO:0033619	cytoplasmic side of endoplasmic reticulum membrane|endosome membrane|Golgi-associated vesicle membrane|lumenal side of endoplasmic reticulum membrane|lysosomal membrane|aspartic endopeptidase activity, intramembrane cleaving|membrane protein proteolysis
AT1G01670	20.3301	6.7123	33.9478	5.12038	2.35625	0.0206701	0.0366389	Up	0.174754	0.919008	0.913348	0.056264	0.180043	0.0169248	839365	AT1G01670	U-box domain-containing protein 56	protein_coding	GO:0004842	ubiquitin-protein transferase activity
AT1G01680	17.2163	3.7669	30.6657	8.33089	3.05847	0.000606463	0.00147339	Up	1.33688	0.655384	0.548503	0.0401243	0.140068	0.0241395	839251	PUB54	U-box domain-containing protein 54	protein_coding	GO:0004842	ubiquitin-protein transferase activity
AT1G01690	65.0283	31.8839	98.1727	3.09824	1.63145	8.64609e-07	3.24487e-06	Up	1.76606	1.74698	1.72288	0.294788	0.477248	0.370122	839243	PRD3	Putative recombination initiation defects 3	protein_coding	GO:0005634,GO:0070192,GO:0048236	nucleus|chromosome organization involved in meiotic cell cycle|plant-type sporogenesis
AT1G01700	10.6887	0.753053	20.6244	26.2566	4.71461	0.000308612	0.000792076	Up	0.242423	0.241786	0.489026	0.0225937	0	0	839250	ROPGEF2	Rop guanine nucleotide exchange factor 2	protein_coding	GO:0005085	guanyl-nucleotide exchange factor activity
AT1G01710	1143.23	1740	546.448	0.314087	-1.67076	8.40467e-23	1.45009e-21	Down	9.70858	9.68306	12.4875	20.7618	22.7253	25.0656	839254	AT1G01710	Acyl-CoA hydrolase 2	protein_coding	GO:0005829,GO:0005782,GO:0005777,GO:0047617,GO:0052816,GO:0052815,GO:0006637,GO:0009062,GO:0051289	cytosol|peroxisomal matrix|peroxisome|acyl-CoA hydrolase activity|long-chain acyl-CoA hydrolase activity|medium-chain acyl-CoA hydrolase activity|acyl-CoA metabolic process|fatty acid catabolic process|protein homotetramerization	ath00062,ath01040	Fatty acid elongation|Biosynthesis of unsaturated fatty acids
AT1G01720	18558.7	30708.9	6408.46	0.208685	-2.2606	1.77843e-05	5.52902e-05	Down	139.167	106.718	137.938	550.9	504.835	140.564	839265	ATAF1	NAC domain-containing protein 2	protein_coding	GO:0005634,GO:0003700,GO:0019900,GO:0000976,GO:0071456,GO:0009788,GO:0009611	nucleus|DNA-binding transcription factor activity|kinase binding|transcription cis-regulatory region binding|cellular response to hypoxia|negative regulation of abscisic acid-activated signaling pathway|response to wounding			NAC
AT1G01725	428.21	195.112	661.307	3.38899	1.76086	6.75899e-21	1.00408e-19	Up	43.0741	43.5103	35.3625	7.5388	7.58548	9.28442	839271	AT1G01725		protein_coding
AT1G01760	41.1229	69.6895	12.5564	0.180215	-2.47221	3.22379e-07	1.27196e-06	Down	0.356804	0.271136	0.154234	0.797302	1.19033	0.941244	839252	AT1G01760	tRNA-specific adenosine deaminase TAD1	protein_coding	GO:0005737,GO:0005730,GO:0005634,GO:0003726,GO:0003725,GO:0046872,GO:0042803,GO:0008251,GO:0006382,GO:0006396,GO:0006400	cytoplasm|nucleolus|nucleus|double-stranded RNA adenosine deaminase activity|double-stranded RNA binding|metal ion binding|protein homodimerization activity|tRNA-specific adenosine deaminase activity|adenosine to inosine editing|RNA processing|tRNA modification
AT1G01770	1043.02	1783.52	302.522	0.169612	-2.55969	1.41673e-66	2.63352e-64	Down	4.31109	3.87091	4.42814	16.1998	16.4956	17.4429	837323	AT1G01770		protein_coding
AT1G01780	379.153	569.793	188.513	0.331065	-1.59481	1.29915e-12	9.63967e-12	Down	5.38498	7.542	7.02036	12.6804	14.6961	12.9994	839267	PLIM2b	LIM domain-containing protein PLIM2b	protein_coding	GO:0005737,GO:0005856,GO:0005886,GO:0051015,GO:0046872,GO:0000976,GO:0051017	cytoplasm|cytoskeleton|plasma membrane|actin filament binding|metal ion binding|transcription cis-regulatory region binding|actin filament bundle assembly
AT1G01790	2386.69	3535.41	1237.98	0.35018	-1.51383	1.37863e-20	1.99668e-19	Down	9.11391	9.81196	9.31103	18.7464	18.1101	17.2304	837332	KEA1	K(+) efflux antiporter 1, chloroplastic	protein_coding	GO:0009507,GO:0009941,GO:0031969,GO:0005576,GO:0016020,GO:0015079,GO:0015386,GO:0015078,GO:0019722,GO:0009658,GO:0140899,GO:0042794,GO:0006813,GO:0080022,GO:2001057,GO:1900069,GO:0006885,GO:0010109,GO:2000377,GO:2000070,GO:1900140,GO:0009737,GO:0009646,GO:0009744	chloroplast|chloroplast envelope|chloroplast membrane|extracellular region|membrane|potassium ion transmembrane transporter activity|potassium:proton antiporter activity|proton transmembrane transporter activity|calcium-mediated signaling|chloroplast organization|plastid gene expression|plastid rRNA transcription|potassium ion transport|primary root development|reactive nitrogen species metabolic…
AT1G01830	3203.1	1515.91	4890.29	3.22605	1.68977	2.1931e-06	7.78512e-06	Up	52.2074	67.6306	60.108	16.1083	12.9616	7.63601	839264	AT1G01830		protein_coding
AT1G01900	57.2967	85.818	28.7753	0.33606	-1.57321	1.81801e-06	6.53498e-06	Down	0.319825	0.401303	0.374611	0.666821	0.829074	0.692435	839318	SBTI1.1	Subtilisin-like protease SBT1.1	protein_coding	GO:0031012,GO:0005576,GO:0004252,GO:0006508	extracellular matrix|extracellular region|serine-type endopeptidase activity|proteolysis
AT1G01910	1157.3	1575.67	738.937	0.468978	-1.09241	1.85302e-20	2.6621e-19	Down	12.8063	13.6261	13.7649	17.4652	18.1036	22.5708	839305	AT1G01910	ATPase GET3A	protein_coding	GO:0005829,GO:0005576,GO:0043529,GO:0005524,GO:0016887,GO:0043621,GO:0006620,GO:0045048,GO:0048767	cytosol|extracellular region|GET complex|ATP binding|ATP hydrolysis activity|protein self-association|post-translational protein targeting to endoplasmic reticulum membrane|protein insertion into ER membrane|root hair elongation
AT1G01930	620.599	954.58	286.618	0.300225	-1.73588	7.88568e-14	6.56689e-13	Down	4.05812	4.17513	5.30682	8.42152	8.54651	13.9109	839310	AT1G01930		protein_coding
AT1G01940	3509.72	6153.03	866.401	0.140806	-2.82821	1.28287e-29	3.58482e-28	Down	35.7288	36.0019	26.0454	173.593	154.476	136.668	839309	AT1G01940	Peptidyl-prolyl cis-trans isomerase CYP18-1	protein_coding	GO:0071013,GO:0005737,GO:0003755,GO:0006457,GO:0000413	catalytic step 2 spliceosome|cytoplasm|peptidyl-prolyl cis-trans isomerase activity|protein folding|protein peptidyl-prolyl isomerization
AT1G01960	1732.69	2447.89	1017.49	0.415613	-1.26669	2.03513e-12	1.47775e-11	Down	5.26381	5.47563	6.59456	8.99403	7.69702	11.6877	839301	EDA10	Brefeldin A-inhibited guanine nucleotide-exchange protein 3	protein_coding	GO:0005829,GO:0005802,GO:0032588,GO:0005085,GO:0009561,GO:0015031,GO:0032012,GO:0016192	cytosol|trans-Golgi network|trans-Golgi network membrane|guanyl-nucleotide exchange factor activity|megagametogenesis|protein transport|regulation of ARF protein signal transduction|vesicle-mediated transport	ath04144	Endocytosis
AT1G01990	791.632	1085.5	497.761	0.458489	-1.12504	1.06076e-06	3.94091e-06	Down	10.4103	9.42421	13.4634	14.2915	13.6963	21.64	837456	AT1G01990		protein_coding
AT1G02000	237.948	339.636	136.26	0.401435	-1.31676	3.1188e-09	1.60493e-08	Down	2.20271	2.15838	2.10476	3.54697	3.94154	3.30724	839289	GAE2	UDP-glucuronate 4-epimerase 2	protein_coding	GO:0032580,GO:0050378,GO:0005975	Golgi cisterna membrane|UDP-glucuronate 4-epimerase activity|carbohydrate metabolic process	ath00053,ath00520	Ascorbate and aldarate metabolism|Amino sugar and nucleotide sugar metabolism
AT1G02020	460.948	719.279	202.617	0.281691	-1.82782	7.48282e-18	8.61391e-17	Down	2.57939	2.16697	3.24932	5.92264	6.13087	7.14915	837477	AT1G02020		protein_coding
AT1G02060	114.197	177.52	50.8752	0.286399	-1.8039	2.55337e-05	7.74233e-05	Down	1.06376	0.397862	0.792505	1.40207	1.69375	2.30517	839279	AT1G02060	Pentatricopeptide repeat-containing protein At1g02060, chloroplastic	protein_coding	GO:0009507	chloroplast
AT1G02080	2711.58	3996.75	1426.41	0.35692	-1.48633	5.01319e-35	1.96276e-33	Down	5.64719	6.702	6.15338	10.7939	11.2486	13.0063	839244	AT1G02080		protein_coding			ath03018	RNA degradation
AT1G02090	3006.06	5126.23	885.883	0.172814	-2.53271	1.84335e-16	1.89176e-15	Down	16.2855	16.8765	15.0695	77.3685	63.9314	43.5157	839241	FUS5	COP9 signalosome complex subunit 7	protein_coding	GO:0008180,GO:0005737,GO:0010387,GO:0000338,GO:0009585	COP9 signalosome|cytoplasm|COP9 signalosome assembly|protein deneddylation|red, far-red light phototransduction
AT1G02110	1201.55	2123.83	279.268	0.131495	-2.92692	8.58254e-26	1.82375e-24	Down	3.80081	3.23437	4.93557	22.8155	20.9683	16.8529	839234	AT1G02110	Nitrate regulatory gene2 protein	protein_coding	GO:0005634,GO:0071249,GO:0015706,GO:0071705,GO:0010167,GO:1901698	nucleus|cellular response to nitrate|nitrate transmembrane transport|nitrogen compound transport|response to nitrate|response to nitrogen compound
AT1G02120	2145.91	2924.38	1367.44	0.467641	-1.09653	1.60768e-08	7.49889e-08	Down	20.0139	19.9255	20.2707	28.8918	31.4033	25.8405	839232	VAD1	Protein VASCULAR ASSOCIATED DEATH 1, chloroplastic	protein_coding	GO:0009507,GO:0005783,GO:0005576,GO:0016020,GO:0042742,GO:0009873,GO:0043069,GO:0009626,GO:0009723,GO:0009751	chloroplast|endoplasmic reticulum|extracellular region|membrane|defense response to bacterium|ethylene-activated signaling pathway|negative regulation of programmed cell death|plant-type hypersensitive response|response to ethylene|response to salicylic acid
AT1G02150	2401.31	3311.59	1491.02	0.450244	-1.15122	2.05026e-14	1.79551e-13	Down	21.6094	25.8089	27.3885	34.1623	33.6611	44.9278	839577	AT1G02150	Pentatricopeptide repeat-containing protein At1g02150	protein_coding	GO:0009507,GO:0005739,GO:0003729	chloroplast|mitochondrion|mRNA binding
AT1G02170	1564.12	2171	957.236	0.440883	-1.18153	2.4337e-08	1.11451e-07	Down	23.3929	24.7919	17.1256	33.7594	29.2762	37.3425	839561	MC1	Metacaspase-1	protein_coding	GO:0004197,GO:0006952,GO:0043068,GO:0006508	cysteine-type endopeptidase activity|defense response|positive regulation of programmed cell death|proteolysis
AT1G02220	136.765	26.8541	246.677	9.23441	3.20702	1.35741e-06	4.97128e-06	Up	5.29467	5.38198	4.69196	0.344476	0.662257	0.0720846	839476	NAC003	NAC domain-containing protein 3	protein_coding	GO:0005634,GO:0005886,GO:0003700,GO:0000976	nucleus|plasma membrane|DNA-binding transcription factor activity|transcription cis-regulatory region binding			NAC
AT1G02260	428.721	251.537	605.904	2.40766	1.26763	5.15438e-08	2.26579e-07	Up	8.20758	7.87396	7.18436	1.73594	1.84806	3.05535	839344	AT1G02260	Silicon efflux transporter LSI2	protein_coding	GO:0016020,GO:0005886,GO:0055085	membrane|plasma membrane|transmembrane transport
AT1G02280	3522.64	4916.81	2128.46	0.432867	-1.208	6.92066e-14	5.79941e-13	Down	52.574	56.3027	65.1163	90.4883	75.3699	106.731	839248	TOC33	Translocase of chloroplast 33, chloroplastic	protein_coding	GO:0009507,GO:0009941,GO:0009707,GO:0005576,GO:0005525,GO:0003924,GO:0042802,GO:0046872,GO:0042803,GO:0015450,GO:0045036	chloroplast|chloroplast envelope|chloroplast outer membrane|extracellular region|GTP binding|GTPase activity|identical protein binding|metal ion binding|protein homodimerization activity|protein-transporting ATPase activity|protein targeting to chloroplast
AT1G02310	10.6035	0	21.2071	96.412	6.59114	6.80129e-05	0.000193134	Up	0.934755	0.246267	0.177889	0	0	0	839444	MAN1	Mannan endo-1,4-beta-mannosidase 1	protein_coding	GO:0005576,GO:0016985,GO:0071704	extracellular region|mannan endo-1,4-beta-mannosidase activity|organic substance metabolic process	ath00051	Fructose and mannose metabolism
AT1G02335	41.7258	59.1715	24.2801	0.410358	-1.28505	0.0287812	0.0493428	Down	0.950877	0.433544	1.04128	1.6838	1.48348	0.723576	3766642	GL22	Germin-like protein subfamily 2 member 2	protein_coding	GO:0048046,GO:0009506,GO:0030145,GO:0010497,GO:2000280	apoplast|plasmodesma|manganese ion binding|plasmodesmata-mediated intercellular transport|regulation of root development
AT1G02340	270.837	5.33982	536.334	98.445	6.62125	3.1669e-21	4.82185e-20	Up	8.0406	11.3682	15.6673	0.187756	0.0182064	0.0188263	839300	HFR1	Transcription factor HFR1	protein_coding	GO:0005829,GO:0005634,GO:0003700,GO:0046983,GO:0000976,GO:0003712,GO:0009738,GO:0009785,GO:0009585,GO:0010218,GO:0009642	cytosol|nucleus|DNA-binding transcription factor activity|protein dimerization activity|transcription cis-regulatory region binding|transcription coregulator activity|abscisic acid-activated signaling pathway|blue light signaling pathway|red, far-red light phototransduction|response to far red light|response to light intensity			bHLH
AT1G02350	91.7951	49.127	134.463	2.72718	1.44741	0.000439795	0.00109754	Up	7.94806	11.7322	11.9286	2.58967	1.37568	3.99661	839490	AT1G02350		protein_coding
AT1G02360	154.502	214.214	94.791	0.442048	-1.17773	0.00114682	0.00265206	Down	3.36723	2.15599	1.69812	4.0119	2.80528	4.31797	837724	AT1G02360	Chitinase 10	protein_coding	GO:0004568,GO:0016998,GO:0006032,GO:0000272	chitinase activity|cell wall macromolecule catabolic process|chitin catabolic process|polysaccharide catabolic process
AT1G02400	5303.85	9347.74	1259.97	0.134788	-2.89123	0.000739382	0.00177036	Down	49.175	14.3356	19.0458	169.051	213.852	14.0301	839508	GA2OX6	Gibberellin 2-beta-dioxygenase 6	protein_coding	GO:0052634,GO:0051213,GO:0046872,GO:0009686,GO:0045487,GO:0009416,GO:0009639	C-19 gibberellin 2-beta-dioxygenase activity|dioxygenase activity|metal ion binding|gibberellin biosynthetic process|gibberellin catabolic process|response to light stimulus|response to red or far red light	ath00904	Diterpenoid biosynthesis
AT1G02460	50.9261	89.5793	12.273	0.137054	-2.86718	0.00162735	0.00365958	Down	0.258742	0.232256	0.0913402	1.09962	1.51946	0.124042	839443	AT1G02460	Polygalacturonase At1g48100	protein_coding	GO:0005576,GO:0004650,GO:0005975,GO:0009831	extracellular region|polygalacturonase activity|carbohydrate metabolic process|plant-type cell wall modification involved in multidimensional cell growth
AT1G02470	948.325	119.849	1776.8	14.7918	3.88673	1.50108e-50	1.32597e-48	Up	58.0225	65.4851	50.6605	2.49679	1.83638	3.74113	837812	AT1G02470		protein_coding
AT1G02520	12.5773	3.84022	21.3143	5.45967	2.44881	0.00488326	0.00999612	Up	0.214123	0.112712	0.13798	0.0368634	0.00612787	0.012673	839353	ABCB11	ABC transporter B family member 11	protein_coding	GO:0005576,GO:0016020,GO:0005886,GO:0009506,GO:0140359,GO:0005524,GO:0016887,GO:0042626,GO:0055085	extracellular region|membrane|plasma membrane|plasmodesma|ABC-type transporter activity|ATP binding|ATP hydrolysis activity|ATPase-coupled transmembrane transporter activity|transmembrane transport	ath02010	ABC transporters
AT1G02640	307.318	530.503	84.1329	0.158558	-2.65692	0.000196237	0.000520596	Down	1.12512	1.00608	0.87068	1.57155	1.38901	10.8084	837940	BXL2	Probable beta-D-xylosidase 2	protein_coding	GO:0005576,GO:0046556,GO:0009044,GO:0031222,GO:0045493	extracellular region|alpha-L-arabinofuranosidase activity|xylan 1,4-beta-xylosidase activity|arabinan catabolic process|xylan catabolic process
AT1G02660	1804.87	2510.84	1098.91	0.437677	-1.19206	4.38535e-05	0.000128331	Down	16.2116	9.08972	12.8863	16.6328	22.4256	19.872	839544	AT1G02660	Phospholipase A1 PLIP2, chloroplastic	protein_coding	GO:0009507,GO:0031969,GO:0009570,GO:0102549,GO:0052740,GO:0047714,GO:0052739,GO:0008970,GO:0002213,GO:0016042,GO:0031349	chloroplast|chloroplast membrane|chloroplast stroma|1-18:1-2-16:0-monogalactosyldiacylglycerol lipase activity|1-acyl-2-lysophosphatidylserine acylhydrolase activity|galactolipase activity|phosphatidylserine 1-acylhydrolase activity|phospholipase A1 activity|defense response to insect|lipid catabolic process|positive regulation of defense response
AT1G02670	129.856	242.311	17.401	0.0717784	-3.80031	5.9344e-18	6.86099e-17	Down	0.204163	0.247893	0.116391	1.35966	1.29863	2.83699	839532	AT1G02670	DNA repair protein RAD5B	protein_coding	GO:0009941,GO:0005634,GO:0005524,GO:0008094,GO:0140658,GO:0004386,GO:0016818,GO:0003676,GO:0008270,GO:0006281	chloroplast envelope|nucleus|ATP binding|ATP-dependent activity, acting on DNA|ATP-dependent chromatin remodeler activity|helicase activity|hydrolase activity, acting on acid anhydrides, in phosphorus-containing anhydrides|nucleic acid binding|zinc ion binding|DNA repair
AT1G02700	83.1641	138.281	28.0473	0.202834	-2.30163	1.23068e-05	3.92367e-05	Down	0.813235	0.830879	0.400119	2.88013	2.51354	1.24673	839492	AT1G02700		protein_coding
AT1G02705	172.234	259.362	85.1057	0.328258	-1.6071	0.00845282	0.0164075	Down	6.56622	6.54896	6.68649	15.9876	19.3191	3.76667	28716024	AT1G02705		protein_coding
AT1G02730	96.9481	10.4397	183.457	17.4606	4.12603	3.63852e-07	1.42901e-06	Up	1.487	1.57194	1.57585	0.0121344	0.0141199	0.167907	839467	CSLD5	Cellulose synthase-like protein D5	protein_coding	GO:0005794,GO:0000139,GO:0005886,GO:0016760,GO:0046527,GO:0051753,GO:0000919,GO:0042546,GO:0071555,GO:0030244,GO:0009833,GO:0006970,GO:0009651,GO:0009414,GO:0048367	Golgi apparatus|Golgi membrane|plasma membrane|cellulose synthase (UDP-forming) activity|glucosyltransferase activity|mannan synthase activity|cell plate assembly|cell wall biogenesis|cell wall organization|cellulose biosynthetic process|plant-type primary cell wall biogenesis|response to osmotic stress|response to salt stress|response to water deprivation|shoot system development	ath00520	Amino sugar and nucleotide sugar metabolism
AT1G02810	56.5566	0.821501	112.292	140.868	7.1382	1.061e-10	6.41068e-10	Up	1.96802	1.2079	2.03588	0	0.0129973	0.0134398	838078	AT1G02810	Probable pectinesterase/pectinesterase inhibitor 7	protein_coding	GO:0005576,GO:0045330,GO:0030599,GO:0046910,GO:0042545,GO:0045490	extracellular region|aspartyl esterase activity|pectinesterase activity|pectinesterase inhibitor activity|cell wall modification|pectin catabolic process	ath00040	Pentose and glucuronate interconversions
AT1G02816	996	495.198	1496.8	3.02283	1.5959	6.4827e-21	9.64375e-20	Up	29.5489	30.3085	32.8009	5.63384	6.48647	8.7821	839308	AT1G02816		protein_coding
AT1G02820	43.0024	0.383032	85.6218	199.955	7.64353	9.52732e-10	5.20617e-09	Up	3.19723	2.89295	4.32187	0	0	0.0351147	839304	LEA3	Late embryogenis abundant protein 2	protein_coding	GO:0005829,GO:0005634,GO:0009651,GO:0009414	cytosol|nucleus|response to salt stress|response to water deprivation
AT1G02840	4498.6	6522.35	2474.84	0.379454	-1.398	2.65234e-31	8.16988e-30	Down	36.0871	41.6801	43.3541	68.1651	68.3327	79.0801	839262	SR34	Serine/arginine-rich-splicing factor SR34	protein_coding	GO:0035061,GO:0016607,GO:0005634,GO:0005681,GO:0003729,GO:0003723,GO:0000398	interchromatin granule|nuclear speck|nucleus|spliceosomal complex|mRNA binding|RNA binding|mRNA splicing, via spliceosome	ath03040	Spliceosome
AT1G02850	2334.66	958.74	3710.58	3.87065	1.95258	0.00159939	0.00360314	Up	50.8163	65.9156	50.9207	11.8743	13.8299	2.24427	839435	BGLU11	Beta-glucosidase 11	protein_coding	GO:0008422,GO:0102483,GO:0005975	beta-glucosidase activity|scopolin beta-glucosidase activity|carbohydrate metabolic process	ath00460,ath00500,ath00999	Cyanoamino acid metabolism|Starch and sucrose metabolism|Biosynthesis of various plant secondary metabolites
AT1G02860	547.58	784.47	310.69	0.396181	-1.33577	7.11326e-07	2.69181e-06	Down	6.39807	6.51998	6.99683	11.3142	13.3088	8.79798	839559	NLA	E3 ubiquitin-protein ligase NLA	protein_coding	GO:0016607,GO:0005634,GO:0005886,GO:0046872,GO:0004842,GO:0042742,GO:0009626,GO:0010337,GO:0080021,GO:0010167,GO:0009751,GO:0009697,GO:0009627	nuclear speck|nucleus|plasma membrane|metal ion binding|ubiquitin-protein transferase activity|defense response to bacterium|plant-type hypersensitive response|regulation of salicylic acid metabolic process|response to benzoic acid|response to nitrate|response to salicylic acid|salicylic acid biosynthetic process|systemic acquired resistance
AT1G02880	544.396	747.983	340.81	0.455741	-1.13371	0.00166564	0.00373898	Down	6.24209	5.75505	4.90889	8.67799	10.5702	5.27112	839303	TPK1	Thiamine pyrophosphokinase 1	protein_coding	GO:0005829,GO:0005524,GO:0016301,GO:0030975,GO:0004788,GO:0016310,GO:0009229,GO:0006772	cytosol|ATP binding|kinase activity|thiamine binding|thiamine diphosphokinase activity|phosphorylation|thiamine diphosphate biosynthetic process|thiamine metabolic process	ath00730	Thiamine metabolism
AT1G02890	3742.98	6208.84	1277.11	0.205696	-2.28141	3.10623e-40	1.67682e-38	Down	10.16	9.4108	10.3244	32.7474	33.9488	30.8062	839507	AT1G02890	ATPase family AAA domain-containing protein FIGL1	protein_coding	GO:0005634,GO:0005524,GO:0016887,GO:0006310,GO:0006281,GO:0045128	nucleus|ATP binding|ATP hydrolysis activity|DNA recombination|DNA repair|negative regulation of reciprocal meiotic recombination
AT1G02900	47.8156	5.744	89.8873	15.9456	3.99509	2.15585e-11	1.40163e-10	Up	4.03129	3.48669	2.89069	0.0278849	0.227133	0.201314	839389	RALF1	Protein RALF-like 1	protein_coding	GO:0048046,GO:0005179,GO:0019722,GO:0007267,GO:0030308,GO:0048364	apoplast|hormone activity|calcium-mediated signaling|cell-cell signaling|negative regulation of cell growth|root development
AT1G02910	1475.06	2157.1	793.024	0.367642	-1.44363	5.55064e-15	5.07511e-14	Down	12.2726	17.4772	16.1725	27.3803	24.6744	32.4441	839350	LPA1	Protein LOW PSII ACCUMULATION 1, chloroplastic	protein_coding	GO:0009507,GO:0009535,GO:0005576,GO:0010270	chloroplast|chloroplast thylakoid membrane|extracellular region|photosystem II oxygen evolving complex assembly
AT1G03000	481.152	666.94	295.365	0.442841	-1.17514	0.000357724	0.000906481	Down	2.17129	2.57265	4.17418	3.72203	3.65825	6.40902	839315	PEX6	Peroxisomal ATPase PEX6	protein_coding	GO:0005829,GO:0005778,GO:0005524,GO:0016887,GO:0006635,GO:0016558	cytosol|peroxisomal membrane|ATP binding|ATP hydrolysis activity|fatty acid beta-oxidation|protein import into peroxisome matrix	ath04146	Peroxisome
AT1G03010	116.103	0	232.206	1056.18	10.0446	8.47472e-17	8.86755e-16	Up	2.87532	2.9773	2.68864	0	0	0	839556	AT1G03010	BTB/POZ domain-containing protein At1g03010	protein_coding	GO:0009860,GO:0016567	pollen tube growth|protein ubiquitination
AT1G03055	26.5068	39.0769	13.9366	0.356267	-1.48897	0.00199602	0.00441661	Down	0.573277	0.333532	0.313201	0.761363	0.787501	0.763418	838334	D27	Beta-carotene isomerase D27, chloroplastic	protein_coding	GO:0009507,GO:0009536,GO:0106365,GO:0005506,GO:0010223,GO:1901601	chloroplast|plastid|beta-carotene isomerase activity|iron ion binding|secondary shoot formation|strigolactone biosynthetic process	ath00906	Carotenoid biosynthesis
AT1G03060	1664.29	2725.37	603.208	0.221371	-2.17546	9.55373e-20	1.28689e-18	Down	1.41665	1.92042	1.65495	4.59048	5.94434	4.52526	839323	SPI	Protein SPIRRIG	protein_coding	GO:0005737,GO:0000932,GO:0035619,GO:0071472,GO:0080001,GO:0009825,GO:0033962,GO:1902892,GO:1904580,GO:1903335,GO:0010090,GO:0007033	cytoplasm|P-body|root hair tip|cellular response to salt stress|mucilage extrusion from seed coat|multidimensional cell growth|P-body assembly|positive regulation of root hair elongation|regulation of intracellular mRNA localization|regulation of vacuolar transport|trichome morphogenesis|vacuole organization
AT1G03070	4796.27	7441.98	2150.56	0.288975	-1.79098	0.000926655	0.00218042	Down	65.6027	57.3912	47.4306	210.011	127.494	46.7688	839581	AT1G03070	Protein LIFEGUARD 4	protein_coding	GO:0016020	membrane
AT1G03090	3452.19	6412.41	491.968	0.076722	-3.70422	1.5202e-18	1.84959e-17	Down	4.71003	6.62564	6.50242	32.6494	32.4111	98.0245	838362	MCCA	Methylcrotonoyl-CoA carboxylase subunit alpha, mitochondrial	protein_coding	GO:0022626,GO:0005576,GO:0005759,GO:0005739,GO:0005524,GO:0050897,GO:0004485,GO:0006552	cytosolic ribosome|extracellular region|mitochondrial matrix|mitochondrion|ATP binding|cobalt ion binding|methylcrotonoyl-CoA carboxylase activity|leucine catabolic process	ath00280	Valine, leucine and isoleucine degradation
AT1G03100	16.3701	2.39606	30.3441	12.713	3.66824	3.28138e-06	1.13597e-05	Up	0.279845	0.465183	0.418159	0.0183536	0.0213566	0.0220837	839573	AT1G03100	Pentatricopeptide repeat-containing protein At1g03100, mitochondrial	protein_coding	GO:0005739	mitochondrion
AT1G03120	13.3391	24.7946	1.88352	0.0761059	-3.71585	0.00430758	0.00891176	Down	0	0.0787828	0.199178	0.27975	0.244143	2.10379	839571	RAB28	Late embryogenesis abundant protein 3	protein_coding	GO:0005829,GO:0005730,GO:0005634,GO:0006873,GO:0010226,GO:0009845	cytosol|nucleolus|nucleus|cellular ion homeostasis|response to lithium ion|seed germination
AT1G03140	2294.47	3124.45	1464.5	0.468678	-1.09333	2.98602e-07	1.18295e-06	Down	30.1695	31.5757	31.7571	39.5311	34.6333	62.7502	839567	AT1G03140		protein_coding			ath03040	Spliceosome
AT1G03170	56.9461	108.137	5.75514	0.0530872	-4.23549	8.85186e-13	6.66524e-12	Down	0.128133	0.0348534	0.0822418	0.62912	1.35611	1.15409	839563	FAF2	Protein FANTASTIC FOUR 2	protein_coding	GO:0010075	regulation of meristem growth
AT1G03190	393.627	569.281	217.973	0.383037	-1.38444	3.66373e-09	1.86787e-08	Down	2.27128	2.88488	2.65309	4.81259	4.82004	3.97077	839557	UVH6	General transcription and DNA repair factor IIH helicase subunit XPD	protein_coding	GO:0005634,GO:0051539,GO:0005524,GO:0016887,GO:0003684,GO:0003678,GO:0046872,GO:0006281,GO:0006289,GO:0045951,GO:0009408,GO:0009411,GO:0006366	nucleus|4 iron, 4 sulfur cluster binding|ATP binding|ATP hydrolysis activity|damaged DNA binding|DNA helicase activity|metal ion binding|DNA repair|nucleotide-excision repair|positive regulation of mitotic recombination|response to heat|response to UV|transcription by RNA polymerase II	ath03022,ath03420	Basal transcription factors|Nucleotide excision repair
AT1G03220	4752.96	7811.48	1694.44	0.216906	-2.20486	1.40026e-15	1.33903e-14	Down	39.0856	26.8823	22.4513	93.366	76.0089	108.614	838517	AT1G03220	Probable aspartic proteinase GIP2	protein_coding	GO:0048046,GO:0004190,GO:0006952,GO:0006508	apoplast|aspartic-type endopeptidase activity|defense response|proteolysis
AT1G03230	834.809	1306.02	363.601	0.278346	-1.84505	7.94771e-14	6.6134e-13	Down	6.21346	6.94308	6.12195	14.059	11.3064	22.2334	838532	AT1G03230	Probable aspartic proteinase GIP2	protein_coding	GO:0048046,GO:0004190,GO:0006952,GO:0006508	apoplast|aspartic-type endopeptidase activity|defense response|proteolysis
AT1G03260	369.854	535.473	204.235	0.38145	-1.39043	1.49022e-09	7.9482e-09	Down	4.04469	4.21996	5.79033	8.68055	7.95012	8.08179	839546	AT1G03260	Uncharacterized membrane protein At4g09580	protein_coding	GO:0005783,GO:0016020	endoplasmic reticulum|membrane
AT1G03270	79.78	109.514	50.0463	0.456846	-1.13022	0.00391749	0.00817016	Down	0.975275	0.987909	0.84535	0.863501	1.19319	2.20787	838595	AT1G03270	Putative DUF21 domain-containing protein At1g03270	protein_coding	GO:0016020,GO:0010960	membrane|magnesium ion homeostasis
AT1G03310	1310.31	527.892	2092.73	3.96601	1.98769	1.25678e-19	1.6739e-18	Up	18.1086	22.7441	26.7576	3.62316	4.11689	3.67951	839531	DBE1	Isoamylase 2, chloroplastic	protein_coding	GO:0009507,GO:0019156,GO:0010021,GO:0019252	chloroplast|isoamylase activity|amylopectin biosynthetic process|starch biosynthetic process	ath00500	Starch and sucrose metabolism
AT1G03340	65.4867	90.6553	40.3181	0.445062	-1.16792	0.00551498	0.0111695	Down	0.535426	1.05024	1.08008	0.948125	1.23197	1.92038	839525	AT1G03340		protein_coding
AT1G03365	586.748	896.963	276.534	0.308338	-1.69741	4.37213e-20	6.0651e-19	Down	2.89702	2.41454	2.90571	5.63013	6.26868	6.05225	10723112	AT1G03365	Putative E3 ubiquitin-protein ligase RF4	protein_coding	GO:0046872,GO:0016740,GO:0016567	metal ion binding|transferase activity|protein ubiquitination
AT1G03457	118.395	207.892	28.898	0.138837	-2.84854	1.46014e-05	4.60173e-05	Down	0.914138	0.295351	0.142848	1.86953	1.79075	3.11363	839497	AT1G03457	RNA-binding protein BRN2	protein_coding	GO:0005737,GO:0005634,GO:1990904,GO:0003729,GO:0003723,GO:0009908,GO:0006402,GO:0048573,GO:2000028	cytoplasm|nucleus|ribonucleoprotein complex|mRNA binding|RNA binding|flower development|mRNA catabolic process|photoperiodism, flowering|regulation of photoperiodism, flowering
AT1G03470	682.478	1027.4	337.556	0.328637	-1.60543	6.31852e-16	6.20731e-15	Down	7.469	9.18951	7.75087	13.1392	16.9048	20.4669	839494	NET3A	Protein NETWORKED 3A	protein_coding	GO:0005856,GO:0031965,GO:0005774,GO:0003779	cytoskeleton|nuclear membrane|vacuolar membrane|actin binding
AT1G03510	23.5599	10.541	36.5789	3.44154	1.78305	0.0013957	0.00318046	Up	1.07951	0.693449	0.682815	0.194398	0.0942524	0.194923	839478	AT1G03510	Putative pentatricopeptide repeat-containing protein At1g03510	protein_coding	GO:0043231,GO:0003723,GO:0009451	intracellular membrane-bounded organelle|RNA binding|RNA modification
AT1G03530	188.144	277.079	99.2101	0.358045	-1.48179	0.000140635	0.000380937	Down	0.764255	0.982654	1.63456	1.62237	1.68861	3.17829	839468	NAF1		protein_coding
AT1G03540	6.45637	11.8385	1.07424	0.0917665	-3.44589	0.00319041	0.00676669	Down	0	0.0278129	0.0281265	0.0864159	0.201111	0.118833	839466	AT1G03540	Pentatricopeptide repeat-containing protein At1g03540	protein_coding	GO:0043231,GO:0003723,GO:0009451	intracellular membrane-bounded organelle|RNA binding|RNA modification
AT1G03545	36.9051	22.055	51.7553	2.35289	1.23444	0.0145773	0.0268221	Up	0.652283	1.06582	0.937864	0.122878	0.271669	0.384414	10723130	AT1G03545	Secretory carrier-associated membrane protein 2	non_coding	GO:0005886,GO:0055038,GO:0032588,GO:0030658,GO:0015031	plasma membrane|recycling endosome membrane|trans-Golgi network membrane|transport vesicle membrane|protein transport
AT1G03600	12486.5	18601.9	6371.21	0.342508	-1.54579	1.01359e-22	1.7348e-21	Down	136.199	159.158	185.832	295.127	303.506	349.879	839449	PSB27	Photosystem II repair protein PSB27-H1, chloroplastic	protein_coding	GO:0009507,GO:0009534,GO:0009543,GO:0009535,GO:0005576,GO:0009523,GO:0009579,GO:0071484,GO:0010207,GO:0010206	chloroplast|chloroplast thylakoid|chloroplast thylakoid lumen|chloroplast thylakoid membrane|extracellular region|photosystem II|thylakoid|cellular response to light intensity|photosystem II assembly|photosystem II repair	ath00195	Photosynthesis
AT1G03620	76.4965	19.7518	133.241	6.72924	2.75044	3.72457e-10	2.13116e-09	Up	1.79886	1.84817	1.67228	0.0959458	0.133974	0.323248	839448	AT1G03620		protein_coding
AT1G03630	4859.03	6716.9	3001.15	0.446824	-1.16222	1.11902e-22	1.90456e-21	Down	53.7022	58.725	54.0891	80.7162	82.8205	87.6766	839009	POR C	Protochlorophyllide reductase C, chloroplastic	protein_coding	GO:0009507,GO:0009941,GO:0031969,GO:0009534,GO:0009535,GO:0005576,GO:0003959,GO:0016630,GO:0015995,GO:0015979	chloroplast|chloroplast envelope|chloroplast membrane|chloroplast thylakoid|chloroplast thylakoid membrane|extracellular region|NADPH dehydrogenase activity|protochlorophyllide reductase activity|chlorophyll biosynthetic process|photosynthesis	ath00860	Porphyrin metabolism
AT1G03650	86.1292	46.0609	126.198	2.73366	1.45083	0.000223077	0.000585837	Up	4.85459	4.96212	4.19694	0.800911	0.807697	1.9595	839021	AT1G03650		protein_coding
AT1G03680	8547.06	13174.2	3919.92	0.297552	-1.74879	7.2748e-42	4.36835e-40	Down	127.315	140.098	138.872	306.692	301.453	310.22	839436	THM1	Thioredoxin M1, chloroplastic	protein_coding	GO:0048046,GO:0009507,GO:0009941,GO:0009570,GO:0005737,GO:0005576,GO:0010319,GO:0009579,GO:0008047,GO:0004857,GO:0016491,GO:0016671,GO:0015035,GO:1901149,GO:0043086,GO:0043085,GO:0006109,GO:0009409	apoplast|chloroplast|chloroplast envelope|chloroplast stroma|cytoplasm|extracellular region|stromule|thylakoid|enzyme activator activity|enzyme inhibitor activity|oxidoreductase activity|oxidoreductase activity, acting on a sulfur group of donors, disulfide as acceptor|protein-disulfide reductase activity|salicylic acid binding|negative regulation of catalytic activity|positive regulation of cata…
AT1G03730	307.662	167.782	447.542	2.66715	1.4153	9.34222e-07	3.49202e-06	Up	14.0935	9.05441	11.6538	2.26708	2.72524	3.96777	839106	AT1G03730		protein_coding
AT1G03750	263.501	359.613	167.388	0.465671	-1.10262	0.000602193	0.00146468	Down	1.42375	2.51157	2.06122	3.17288	3.04343	2.33191	839417	SWI2	Switch 2	protein_coding	GO:0005524,GO:0140658,GO:0003677,GO:0004386,GO:0016787,GO:0006281	ATP binding|ATP-dependent chromatin remodeler activity|DNA binding|helicase activity|hydrolase activity|DNA repair
AT1G03760	290.2	388.895	191.506	0.492179	-1.02274	0.000118721	0.000324622	Down	3.63936	4.85267	5.28035	6.49622	4.53148	8.00311	839119	AT1G03760		protein_coding
AT1G03780	17.4772	6.31773	28.6366	4.51425	2.17449	0.000487621	0.00120633	Up	0.388728	0.230777	0.354737	0.0409734	0.0381421	0.0690211	839140	TPX2	Protein TPX2	protein_coding	GO:0009941,GO:0005874,GO:0072686,GO:0005880,GO:0005654,GO:0005634,GO:0009524,GO:0005819,GO:0008017,GO:0030295,GO:0032147,GO:0051301,GO:0000278,GO:0090307,GO:0060236,GO:0051225	chloroplast envelope|microtubule|mitotic spindle|nuclear microtubule|nucleoplasm|nucleus|phragmoplast|spindle|microtubule binding|protein kinase activator activity|activation of protein kinase activity|cell division|mitotic cell cycle|mitotic spindle assembly|regulation of mitotic spindle organization|spindle assembly
AT1G03820	115.732	0.821501	230.642	289.293	8.17639	1.78981e-13	1.43568e-12	Up	9.11656	6.80755	4.26057	0	0.0245876	0.0254247	839400	AT1G03820		protein_coding
AT1G03830	87.7015	122.713	52.6899	0.42895	-1.22112	0.00112537	0.00260583	Down	0.412203	0.425802	0.593937	0.619131	0.523263	1.16057	839398	AT1G03830		protein_coding
AT1G03850	77.6548	25.3619	129.948	5.10606	2.35221	0.00397472	0.0082766	Up	3.22904	2.01052	3.68987	0.214836	0.0576895	0.994227	839392	GRXS13	Monothiol glutaredoxin-S13	protein_coding	GO:0005737,GO:0005634,GO:0051537,GO:0046872,GO:0050832,GO:0000122,GO:0009735,GO:0080183	cytoplasm|nucleus|2 iron, 2 sulfur cluster binding|metal ion binding|defense response to fungus|negative regulation of transcription by RNA polymerase II|response to cytokinin|response to photooxidative stress
AT1G03860	3077.79	4388.32	1767.27	0.402709	-1.31219	5.90587e-15	5.38838e-14	Down	29.1745	37.6347	36.4314	56.8588	48.5092	68.4316	839228	PHB2	Prohibitin-2, mitochondrial	protein_coding	GO:0005576,GO:0005747,GO:0005739,GO:0009505,GO:0000325,GO:0007005	extracellular region|mitochondrial respiratory chain complex I|mitochondrion|plant-type cell wall|plant-type vacuole|mitochondrion organization
AT1G03910	2012.67	2856.43	1168.91	0.409236	-1.289	4.04187e-26	8.7808e-25	Down	13.0243	15.3076	14.6755	23.125	22.1415	25.6682	839371	AT1G03910	Splicing factor Cactin	protein_coding	GO:0005737,GO:0016607,GO:0005634,GO:0005681,GO:0009793,GO:0045292,GO:0000398	cytoplasm|nuclear speck|nucleus|spliceosomal complex|embryo development ending in seed dormancy|mRNA cis splicing, via spliceosome|mRNA splicing, via spliceosome
AT1G03950	663.55	420.996	906.105	2.15298	1.10634	4.30013e-09	2.16879e-08	Up	30.209	31.7291	25.8021	9.14839	9.318	8.935	839362	VPS2.3	Vacuolar protein sorting-associated protein 2 homolog 3	protein_coding	GO:0000815,GO:0005771,GO:0032509,GO:0045324,GO:0015031	ESCRT III complex|multivesicular body|endosome transport via multivesicular body sorting pathway|late endosome to vacuole transport|protein transport	ath04144	Endocytosis
AT1G04010	229.527	306.499	152.555	0.497339	-1.0077	6.87089e-06	2.26665e-05	Down	1.95499	2.08051	1.62626	2.49826	2.07645	3.17777	839335	PSAT1	Phospholipid--sterol O-acyltransferase	protein_coding	GO:0005737,GO:0005783,GO:0043231,GO:0016020,GO:0016747,GO:0008374,GO:0080096,GO:0004607,GO:0080095,GO:0010150,GO:0006629,GO:0016127	cytoplasm|endoplasmic reticulum|intracellular membrane-bounded organelle|membrane|acyltransferase activity, transferring groups other than amino-acyl groups|O-acyltransferase activity|phosphatidate-sterol O-acyltransferase activity|phosphatidylcholine-sterol O-acyltransferase activity|phosphatidylethanolamine-sterol O-acyltransferase activity|leaf senescence|lipid metabolic process|sterol catabol…
AT1G04020	93.2637	38.5011	148.026	3.82998	1.93734	6.62302e-05	0.000188447	Up	1.51834	2.2607	2.15493	0.28807	0.156429	0.635463	839329	BARD1	BRCA1-associated RING domain protein 1	protein_coding	GO:0070531,GO:0031436,GO:0005634,GO:0005886,GO:0003677,GO:0046872,GO:0004842,GO:0006281,GO:0000724,GO:0080182,GO:0048366,GO:0010078,GO:0010492,GO:0045892,GO:0045717,GO:0035067,GO:0035066,GO:0045944,GO:0065004,GO:0009934	BRCA1-A complex|BRCA1-BARD1 complex|nucleus|plasma membrane|DNA binding|metal ion binding|ubiquitin-protein transferase activity|DNA repair|double-strand break repair via homologous recombination|histone H3-K4 trimethylation|leaf development|maintenance of root meristem identity|maintenance of shoot apical meristem identity|negative regulation of DNA-templated transcription|negative regulation of…	ath03440	Homologous recombination
AT1G04030	51.774	21.99	81.558	3.71784	1.89446	1.72678e-06	6.22906e-06	Up	1.50874	1.75075	1.09741	0.25689	0.283977	0.24728	839326	AT1G04030	Protein JASON	protein_coding	GO:0007142,GO:0009556,GO:0006355	male meiosis II|microsporogenesis|regulation of DNA-templated transcription
AT1G04047	19.4963	34.0307	4.96192	0.145546	-2.78045	0.00679689	0.0135047	Down	0.715643	0	0.360905	1.58406	2.27334	1.08007	28716041	AT1G04047		non_coding
AT1G04050	81.4387	42.2992	120.578	2.8591	1.51556	0.000315709	0.000809095	Up	0.925992	1.51667	1.34526	0.157956	0.350097	0.398218	839320	SUVR1	Probable inactive histone-lysine N-methyltransferase SUVR1	protein_coding	GO:0005694,GO:0005730,GO:0018024,GO:0042802,GO:0008270,GO:0006325,GO:0034968,GO:0031047	chromosome|nucleolus|histone lysine N-methyltransferase activity|identical protein binding|zinc ion binding|chromatin organization|histone lysine methylation|RNA-mediated gene silencing
AT1G04077	10.6001	19.3118	1.88833	0.098054	-3.35028	0.015828	0.0288896	Down	0	0	0.179656	0.247825	0.471886	0.51506	28716047	AT1G04077	Subtilisin-like protease SBT1.1	non_coding	GO:0031012,GO:0005576,GO:0004252,GO:0006508	extracellular matrix|extracellular region|serine-type endopeptidase activity|proteolysis
AT1G04080	2863.82	4047.28	1680.37	0.415204	-1.26811	4.78634e-06	1.61716e-05	Down	14.3413	15.656	14.4432	25.948	27.4146	17.6171	839314	PRP39	Pre-mRNA-processing factor 39-1	protein_coding	GO:0005634,GO:0006397,GO:0048573,GO:0008380	nucleus|mRNA processing|photoperiodism, flowering|RNA splicing
AT1G04090	24.0875	39.4588	8.71616	0.220974	-2.17805	0.027473	0.047324	Down	0.165711	0.165276	0.0771414	0.609451	0.538445	0.0407398	839298	AT1G04090	Hypothetical protein At1g04090	protein_coding
AT1G04100	110.055	181.783	38.3271	0.210853	-2.24569	1.28511e-08	6.07245e-08	Down	0.843078	0.615265	1.45181	3.33174	3.02948	2.86974	839290	IAA10	Auxin-responsive protein IAA10	protein_coding	GO:0005634,GO:0003700,GO:0042802,GO:0000976,GO:0009734,GO:0009733	nucleus|DNA-binding transcription factor activity|identical protein binding|transcription cis-regulatory region binding|auxin-activated signaling pathway|response to auxin	ath04075	Plant hormone signal transduction
AT1G04110	9.57931	18.8913	0.267357	0.0154446	-6.01676	1.71288e-05	5.34077e-05	Down	0	0.0106747	0	0.15162	0.121294	0.239445	839287	SDD1	Subtilisin-like protease SBT1.2	protein_coding	GO:0048046,GO:0009897,GO:0004252,GO:0006508,GO:0042127,GO:0010103	apoplast|external side of plasma membrane|serine-type endopeptidase activity|proteolysis|regulation of cell population proliferation|stomatal complex morphogenesis
AT1G04123	6.78313	11.6787	1.88756	0.162692	-2.61979	0.00778647	0.0152288	Down	0.0884745	0.352968	0.178474	0.470008	1.00267	1.13106	28716056	AT1G04123	ADP-ribosylation factor 1	non_coding	GO:0005737,GO:0005829,GO:0005769,GO:0005794,GO:0005802,GO:0005525,GO:0003924,GO:0003729,GO:0016004,GO:0009734,GO:0006886,GO:0090354,GO:0031001,GO:0016192,GO:0098876	cytoplasm|cytosol|early endosome|Golgi apparatus|trans-Golgi network|GTP binding|GTPase activity|mRNA binding|phospholipase activator activity|auxin-activated signaling pathway|intracellular protein transport|regulation of auxin metabolic process|response to brefeldin A|vesicle-mediated transport|vesicle-mediated transport to the plasma membrane
AT1G04140	2097.42	2988.5	1206.34	0.40366	-1.30879	5.19417e-12	3.60038e-11	Down	12.2489	10.585	15.266	20.2038	20.3326	23.2332	839272	AT1G04140		protein_coding
AT1G04160	288.617	517.391	59.8431	0.115683	-3.11175	4.20002e-16	4.19159e-15	Down	0.39718	0.411372	0.313293	2.43007	2.60734	1.36704	839246	XIB	Myosin-8	protein_coding	GO:0015629,GO:0005737,GO:0016459,GO:0031982,GO:0051015,GO:0005524,GO:0005516,GO:0003774,GO:0000146,GO:0007015,GO:0030048,GO:0048767,GO:0030050	actin cytoskeleton|cytoplasm|myosin complex|vesicle|actin filament binding|ATP binding|calmodulin binding|cytoskeletal motor activity|microfilament motor activity|actin filament organization|actin filament-based movement|root hair elongation|vesicle transport along actin filament	ath04814	Motor proteins
AT1G04163	18.1933	36.3866	0	0.00412116	-7.92273	0.000107183	0.000295304	Down	0	0	0	0.0167231	0.136216	1.73049	28716064	AT1G04163	Pentatricopeptide repeat-containing protein At1g03100, mitochondrial	non_coding	GO:0005739	mitochondrion
AT1G04180	22.2361	42.0402	2.4319	0.0581097	-4.10508	1.95974e-05	6.06009e-05	Down	0.0163106	0.0325355	0.0987073	0.173296	0.924234	0.608173	837024	YUC9	Probable indole-3-pyruvate monooxygenase YUCCA9	protein_coding	GO:0050660,GO:0103075,GO:0004497,GO:0004499,GO:0050661,GO:0009851,GO:0009723,GO:0009635	flavin adenine dinucleotide binding|indole-3-pyruvate monooxygenase activity|monooxygenase activity|N,N-dimethylaniline monooxygenase activity|NADP binding|auxin biosynthetic process|response to ethylene|response to herbicide	ath00380	Tryptophan metabolism
AT1G04183	296.86	61.4898	532.23	8.63633	3.11042	1.0382e-07	4.38003e-07	Up	6.41918	7.12407	12.8409	0.545806	0.220908	1.38485	28716068	AT1G04183	1-aminocyclopropane-1-carboxylate oxidase homolog 5	non_coding	GO:0046872,GO:0016491	metal ion binding|oxidoreductase activity
AT1G04280	770.22	488.122	1052.32	2.15516	1.1078	0.0162435	0.0295773	Up	10.8121	14.6098	16.2552	3.11192	2.13071	8.34494	839555	AT1G04280	Calmodulin calcium-dependent NAD kinase	protein_coding	GO:0005741,GO:0005524,GO:0005516,GO:0003951,GO:0006741,GO:0016310	mitochondrial outer membrane|ATP binding|calmodulin binding|NAD+ kinase activity|NADP biosynthetic process|phosphorylation
AT1G04290	590.467	351.063	829.872	2.36357	1.24096	2.78456e-13	2.19086e-12	Up	23.739	25.2155	23.6562	7.37743	6.50566	6.75244	839552	AT1G04290		protein_coding
AT1G04295	17.0206	6.76271	27.2785	4.0374	2.01343	0.00462688	0.00950497	Up	0.828326	2.38125	1.72008	0.172563	0.250998	0.41527	5007661	AT1G04295		non_coding
AT1G04300	2752.92	4739.72	766.122	0.161659	-2.62897	1.46935e-69	3.02022e-67	Down	5.40715	6.47285	6.90764	24.6077	26.0677	27.6063	839551	AT1G04300	TNF receptor-associated factor homolog 1b	protein_coding	GO:0005737,GO:0005829,GO:0005886,GO:1905037,GO:0045087	cytoplasm|cytosol|plasma membrane|autophagosome organization|innate immune response
AT1G04310	542.101	924.381	159.821	0.172921	-2.53181	1.43852e-19	1.9041e-18	Down	2.06177	2.40768	1.63019	8.35683	8.61407	6.55634	839549	ERS2	Ethylene response sensor 2	protein_coding	GO:0005783,GO:0005789,GO:0005524,GO:0051740,GO:0038199,GO:0042802,GO:0046872,GO:0000155,GO:0004674,GO:0010105	endoplasmic reticulum|endoplasmic reticulum membrane|ATP binding|ethylene binding|ethylene receptor activity|identical protein binding|metal ion binding|phosphorelay sensor kinase activity|protein serine/threonine kinase activity|negative regulation of ethylene-activated signaling pathway	ath04016,ath04075	MAPK signaling pathway - plant|Plant hormone signal transduction
AT1G04313	10.959	21.918	0	0.00683098	-7.19369	1.10399e-05	3.54141e-05	Down	0	0	0	1.43704	0.318508	2.63482	28716094	AT1G04313		non_coding
AT1G04330	8.44001	0.759559	16.1205	20.4537	4.35429	0.000727522	0.00174489	Up	1.08515	0.695763	0.508162	0.0343138	0	0.0412876	839548	AT1G04330	Uncharacterized protein At4g14450, chloroplastic	protein_coding	GO:0009507,GO:0005737,GO:0005634	chloroplast|cytoplasm|nucleus
AT1G04350	920.66	452.66	1388.66	3.06501	1.61589	6.30832e-28	1.58093e-26	Up	21.8841	22.4628	22.2828	4.89876	4.0774	5.76956	839542	AT1G04350	1-aminocyclopropane-1-carboxylate oxidase homolog 6	protein_coding	GO:0005576,GO:0046872,GO:0016491	extracellular region|metal ion binding|oxidoreductase activity
AT1G04363	5.43556	0.814996	10.0561	12.5802	3.65308	0.0053419	0.0108591	Up	1.14452	1.23664	1.15439	0.0844459	0.0982632	0	28716104	AT1G04363		non_coding
AT1G04390	257.282	374.478	140.087	0.373841	-1.4195	1.50356e-09	8.01537e-09	Down	1.358	1.25382	1.39319	2.1093	1.92676	3.30682	839530	AT1G04390	BTB/POZ domain-containing protein At1g04390	protein_coding	GO:0016567	protein ubiquitination
AT1G04410	31067.9	19227.3	42908.4	2.23167	1.15813	2.70674e-16	2.74213e-15	Up	811.723	946.827	880.594	259.456	269.578	265.734	839527	c-NAD-MDH1	Malate dehydrogenase 1, cytoplasmic	protein_coding	GO:0048046,GO:0009507,GO:0009570,GO:0005829,GO:0005576,GO:0005634,GO:0000325,GO:0005886,GO:0009506,GO:0030060,GO:0003729,GO:0006108,GO:0006734,GO:0006107,GO:0010043,GO:0006099	apoplast|chloroplast|chloroplast stroma|cytosol|extracellular region|nucleus|plant-type vacuole|plasma membrane|plasmodesma|L-malate dehydrogenase activity|mRNA binding|malate metabolic process|NADH metabolic process|oxaloacetate metabolic process|response to zinc ion|tricarboxylic acid cycle	ath00020,ath00270,ath00620,ath00630,ath00710	Citrate cycle (TCA cycle)|Cysteine and methionine metabolism|Pyruvate metabolism|Glyoxylate and dicarboxylate metabolism|Carbon fixation in photosynthetic organisms
AT1G04420	3642.5	4978.47	2306.53	0.463325	-1.1099	1.26022e-15	1.21023e-14	Down	45.998	51.0191	51.6649	72.0447	71.6072	72.0157	839524	AT1G04420	Probable voltage-gated potassium channel subunit beta	protein_coding	GO:0005576,GO:0005886,GO:0009506,GO:0005244,GO:0006813,GO:0034765	extracellular region|plasma membrane|plasmodesma|voltage-gated ion channel activity|potassium ion transport|regulation of ion transmembrane transport
AT1G04490	77.2579	1.62999	152.886	95.7293	6.58089	2.9893e-14	2.58191e-13	Up	2.9359	1.45873	1.62703	0.0190434	0.0221593	0	839509	AT1G04490		protein_coding
AT1G04500	28.7602	3.83032	53.69	13.882	3.79514	0.00247989	0.00538472	Up	1.15848	1.08583	0.506803	0	0	0.148696	839510	AT1G04500		protein_coding
AT1G04510	1098.25	1611.37	585.131	0.36314	-1.4614	3.74632e-20	5.25148e-19	Down	7.87685	8.2953	10.2393	15.6484	15.361	18.1251	839503	MAC3A	Pre-mRNA-processing factor 19 homolog 1	protein_coding	GO:0005737,GO:0005576,GO:0005730,GO:0005634,GO:0000974,GO:0071006,GO:0061630,GO:0004842,GO:0042742,GO:0006281,GO:0045087,GO:0000398,GO:0070534	cytoplasm|extracellular region|nucleolus|nucleus|Prp19 complex|U2-type catalytic step 1 spliceosome|ubiquitin protein ligase activity|ubiquitin-protein transferase activity|defense response to bacterium|DNA repair|innate immune response|mRNA splicing, via spliceosome|protein K63-linked ubiquitination	ath03040,ath04120	Spliceosome|Ubiquitin mediated proteolysis
AT1G04513	16.6959	29.5709	3.82092	0.128899	-2.95568	0.0034365	0.00724622	Down	0.122145	0	0.221755	0.865168	0.327187	0.598577	28716135	AT1G04513	Phospholipase A1-Igamma1, chloroplastic	non_coding	GO:0009507,GO:0047714,GO:0008970,GO:0004620,GO:0004806,GO:0016042	chloroplast|galactolipase activity|phospholipase A1 activity|phospholipase activity|triglyceride lipase activity|lipid catabolic process
AT1G04520	131.857	32.9319	230.783	6.96497	2.80012	8.72571e-20	1.17759e-18	Up	5.09126	4.2914	5.18701	0.561573	0.317899	0.529608	839502	PDLP2	Plasmodesmata-located protein 2	protein_coding	GO:0005886,GO:0009506,GO:0010497,GO:0046739	plasma membrane|plasmodesma|plasmodesmata-mediated intercellular transport|transport of virus in multicellular host
AT1G04530	1017.3	455.237	1579.36	3.46893	1.79449	3.32548e-24	6.30778e-23	Up	37.7853	34.7113	30.0651	6.03157	6.16389	7.91547	839500	TPR4		protein_coding
AT1G04550	432.76	197.259	668.262	3.38805	1.76045	3.88233e-26	8.45137e-25	Up	15.0255	14.8083	14.0404	2.52498	2.75449	3.53186	839495	IAA12	Auxin-responsive protein IAA12	protein_coding	GO:0005634,GO:0003700,GO:0042802,GO:0000976,GO:0009734,GO:0009880,GO:0045892,GO:0048364,GO:0010051	nucleus|DNA-binding transcription factor activity|identical protein binding|transcription cis-regulatory region binding|auxin-activated signaling pathway|embryonic pattern specification|negative regulation of DNA-templated transcription|root development|xylem and phloem pattern formation	ath04075	Plant hormone signal transduction
AT1G04555	179.183	85.2569	273.11	3.19446	1.67557	3.09675e-07	1.22492e-06	Up	7.46364	10.963	8.95144	2.11464	1.1744	2.54442	5007662	AT1G04555		protein_coding
AT1G04570	279.02	97.2809	460.76	4.73861	2.24446	0.000771235	0.00184065	Up	6.22978	7.52802	7.38716	1.43125	1.25548	0.18546	839486	AT1G04570	Probable folate-biopterin transporter 8, chloroplastic	protein_coding	GO:0031969	chloroplast membrane
AT1G04620	882.899	1345.67	420.126	0.312183	-1.67954	3.60199e-27	8.45223e-26	Down	5.70123	6.84522	6.2143	12.5285	11.8099	16.5061	839472	HCAR	7-hydroxymethyl chlorophyll a reductase, chloroplastic	protein_coding	GO:0009507,GO:0005576,GO:0090415,GO:0051536,GO:0046872,GO:0052592,GO:0033354,GO:0015994	chloroplast|extracellular region|7-hydroxymethyl chlorophyll a reductase activity|iron-sulfur cluster binding|metal ion binding|oxidoreductase activity, acting on CH or CH2 groups, with an iron-sulfur protein as acceptor|chlorophyll cycle|chlorophyll metabolic process	ath00860	Porphyrin metabolism
AT1G04630	979.261	1359.23	599.293	0.44093	-1.18138	3.33824e-10	1.91781e-09	Down	25.4883	22.6127	31.6797	38.4216	40.0961	43.5766	839465	MEE4	NADH dehydrogenase [ubiquinone] 1 alpha subcomplex subunit 13-A	protein_coding	GO:0005576,GO:0031966,GO:0005747,GO:0005739,GO:0045271,GO:0009793,GO:0009853	extracellular region|mitochondrial membrane|mitochondrial respiratory chain complex I|mitochondrion|respiratory chain complex I|embryo development ending in seed dormancy|photorespiration	ath00190	Oxidative phosphorylation
AT1G04707	4.46696	8.3992	0.534713	0.0644079	-3.95662	0.00908648	0.0175008	Down	0	0.0613857	0	0.136234	0.221935	0.29506	28716168	AT1G04707	Glucuronoxylan 4-O-methyltransferase 1	non_coding	GO:0005794,GO:0000139,GO:0030775,GO:0032259,GO:0009834,GO:0045492,GO:0045491	Golgi apparatus|Golgi membrane|glucuronoxylan 4-O-methyltransferase activity|methylation|plant-type secondary cell wall biogenesis|xylan biosynthetic process|xylan metabolic process
AT1G04743	22.2507	41.5532	2.94814	0.0712437	-3.81109	0.00100769	0.00235375	Down	0	0.223314	0.0846869	1.28857	1.26873	0.208715	28716174	AT1G04743	Probable purine permease 16	non_coding	GO:0016020,GO:0005345,GO:0015211,GO:0006863	membrane|purine nucleobase transmembrane transporter activity|purine nucleoside transmembrane transporter activity|purine nucleobase transport
AT1G04760	12.2624	0.383032	24.1418	56.3921	5.81742	1.36969e-05	4.33564e-05	Up	0.44672	0.612625	0.60076	0	0	0.0198295	839424	VAMP726	Putative vesicle-associated membrane protein 726	protein_coding	GO:0031901,GO:0005768,GO:0005886,GO:0015031,GO:0016192	early endosome membrane|endosome|plasma membrane|protein transport|vesicle-mediated transport
AT1G04770	258.605	42.1099	475.1	11.2588	3.49298	2.68487e-16	2.72141e-15	Up	11.2277	15.0006	10.4794	0.42657	0.496367	1.36127	839418	AT1G04770	Protein SULFUR DEFICIENCY-INDUCED 2	protein_coding	GO:0005634,GO:0010438,GO:0009658,GO:0010439	nucleus|cellular response to sulfur starvation|chloroplast organization|regulation of glucosinolate biosynthetic process
AT1G04778	8.79375	0	17.5875	79.9525	6.32107	8.93983e-05	0.000249356	Up	1.26869	0.411241	0.351897	0	0	0	5007663	AT1G04778		protein_coding
AT1G04800	2992.07	5547.57	436.579	0.0786967	-3.66755	7.62608e-38	3.57506e-36	Down	13.5398	10.4742	18.147	130.083	123.522	104.012	839406	AT1G04800	Glycine-rich protein 23	protein_coding	GO:0009737,GO:0009751	response to abscisic acid|response to salicylic acid
AT1G04810	1814.53	2885.7	743.358	0.257622	-1.95667	1.79849e-37	8.2503e-36	Down	6.16226	7.19252	8.13447	18.1428	17.8523	20.2536	839409	AT1G04810	26S proteasome non-ATPase regulatory subunit 1 homolog B	protein_coding	GO:0005576,GO:0005634,GO:0000502,GO:0008540,GO:0034515,GO:0030234,GO:0043161,GO:0030163,GO:0042176	extracellular region|nucleus|proteasome complex|proteasome regulatory particle, base subcomplex|proteasome storage granule|enzyme regulator activity|proteasome-mediated ubiquitin-dependent protein catabolic process|protein catabolic process|regulation of protein catabolic process	ath03050	Proteasome
AT1G04820	5154.04	7349.46	2958.62	0.402555	-1.31274	1.79694e-26	4.00138e-25	Down	45.3183	49.5272	54.1047	80.974	74.9343	94.4654	839405	TUA4	Tubulin alpha-2 chain	protein_coding	GO:0005737,GO:0005874,GO:0005525,GO:0016787,GO:0046872,GO:0005200,GO:0000226,GO:0000278	cytoplasm|microtubule|GTP binding|hydrolase activity|metal ion binding|structural constituent of cytoskeleton|microtubule cytoskeleton organization|mitotic cell cycle	ath04145,ath04814	Phagosome|Motor proteins
AT1G04837	78.1457	147.799	8.4922	0.0572553	-4.12645	4.92476e-20	6.79642e-19	Down	0.346211	0.107906	0.218247	2.50974	2.78663	2.62793	28716191	AT1G04837	Caffeoylshikimate esterase	non_coding	GO:0005783,GO:0005794,GO:0016020,GO:0005634,GO:0005886,GO:0009506,GO:0003846,GO:0090430,GO:0016787,GO:0016298,GO:0004622,GO:0009809,GO:0046686,GO:0042542,GO:0006979,GO:0010043	endoplasmic reticulum|Golgi apparatus|membrane|nucleus|plasma membrane|plasmodesma|2-acylglycerol O-acyltransferase activity|caffeoyl-CoA: alcohol caffeoyl transferase activity|hydrolase activity|lipase activity|lysophospholipase activity|lignin biosynthetic process|response to cadmium ion|response to hydrogen peroxide|response to oxidative stress|response to zinc ion
AT1G04860	773.356	1072.72	473.988	0.441841	-1.1784	2.25478e-09	1.17705e-08	Down	3.67692	4.6894	5.33408	6.55952	6.05304	8.41773	839397	UBP2	Ubiquitin carboxyl-terminal hydrolase 2	protein_coding	GO:0005829,GO:0005634,GO:0000502,GO:0004843,GO:0004197,GO:0008270,GO:0016579,GO:0006511	cytosol|nucleus|proteasome complex|cysteine-type deubiquitinase activity|cysteine-type endopeptidase activity|zinc ion binding|protein deubiquitination|ubiquitin-dependent protein catabolic process	ath03083	Polycomb repressive complex
AT1G04870	683.573	358.425	1008.72	2.8119	1.49154	2.00131e-06	7.13867e-06	Up	17.997	22.932	20.6547	5.40423	2.82896	6.74929	839393	PRMT10	Protein arginine N-methyltransferase PRMT10	protein_coding	GO:0008469,GO:0035242,GO:0035241,GO:0019919,GO:0010228	histone arginine N-methyltransferase activity|protein-arginine omega-N asymmetric methyltransferase activity|protein-arginine omega-N monomethyltransferase activity|peptidyl-arginine methylation, to asymmetrical-dimethyl arginine|vegetative to reproductive phase transition of meristem
AT1G04900	246.633	101.099	392.167	3.87433	1.95395	1.1355e-05	3.63596e-05	Up	6.40608	8.32303	7.72852	0.810272	0.767065	2.49521	839386	AT1G04900		protein_coding
AT1G04920	39.7215	72.5339	6.90902	0.0950528	-3.39513	0.000918384	0.00216239	Down	0.148352	0.0369905	0	0.407185	0.55023	0.363504	839382	SPS3F	Probable sucrose-phosphate synthase 3	protein_coding	GO:0005794,GO:0016157,GO:0046524,GO:0005986	Golgi apparatus|sucrose synthase activity|sucrose-phosphate synthase activity|sucrose biosynthetic process	ath00500	Starch and sucrose metabolism
AT1G04930	148.489	229.288	67.6902	0.295176	-1.76035	1.02929e-07	4.34416e-07	Down	1.32799	1.0596	2.03594	3.68415	3.10121	3.26338	839377	AT1G04930		protein_coding
AT1G04953	8.37111	15.9265	0.815731	0.0514359	-4.28108	0.000168019	0.000450601	Down	0.0393796	0.039276	0.039719	0.348664	0.770855	0.419526	28716214	AT1G04953	Guard cell S-type anion channel SLAC1	non_coding	GO:0016020,GO:0005886,GO:0008509,GO:0019901,GO:0019903,GO:0008308,GO:0009738,GO:0006820,GO:0006873,GO:0015698,GO:0050891,GO:0015711,GO:0090333,GO:1902456,GO:0009737,GO:0010037,GO:0009270,GO:0009416,GO:0010193,GO:0090332,GO:0010118	membrane|plasma membrane|anion transmembrane transporter activity|protein kinase binding|protein phosphatase binding|voltage-gated anion channel activity|abscisic acid-activated signaling pathway|anion transport|cellular ion homeostasis|inorganic anion transport|multicellular organismal water homeostasis|organic anion transport|regulation of stomatal closure|regulation of stomatal opening|respons…
AT1G04977	23.646	44.5863	2.7057	0.06102	-4.03458	5.54635e-09	2.75731e-08	Down	0.0843143	0.168185	0.170082	1.19442	2.08478	1.34735	28716219	AT1G04977	Protein AUXIN SIGNALING F-BOX 3	non_coding	GO:0005634,GO:0019005,GO:0010011,GO:0000822,GO:0009734,GO:0071249,GO:0006952,GO:0048527,GO:0010152,GO:0080022,GO:0016567,GO:0031146,GO:0048443	nucleus|SCF ubiquitin ligase complex|auxin binding|inositol hexakisphosphate binding|auxin-activated signaling pathway|cellular response to nitrate|defense response|lateral root development|pollen maturation|primary root development|protein ubiquitination|SCF-dependent proteasomal ubiquitin-dependent protein catabolic process|stamen development
AT1G05000	126.513	34.6698	218.356	6.31323	2.65838	5.4465e-07	2.09368e-06	Up	2.30222	2.8218	2.32206	0.335635	0.342925	0.0886499	839348	PFA-DSP1	Tyrosine-protein phosphatase DSP1	protein_coding	GO:0005737,GO:0016791,GO:0004725,GO:0008138,GO:0006470	cytoplasm|phosphatase activity|protein tyrosine phosphatase activity|protein tyrosine/serine/threonine phosphatase activity|protein dephosphorylation
AT1G05010	12259.9	20617.5	3902.32	0.189271	-2.40147	6.27359e-41	3.56555e-39	Down	78.6834	96.3544	78.1196	284.098	247.906	379.244	839345	EFE	1-aminocyclopropane-1-carboxylate oxidase 4	protein_coding	GO:0005829,GO:0005576,GO:0009815,GO:0051213,GO:0031418,GO:0046872,GO:0071398,GO:0006952,GO:0009693,GO:0009835,GO:0009620	cytosol|extracellular region|1-aminocyclopropane-1-carboxylate oxidase activity|dioxygenase activity|L-ascorbic acid binding|metal ion binding|cellular response to fatty acid|defense response|ethylene biosynthetic process|fruit ripening|response to fungus	ath00270	Cysteine and methionine metabolism
AT1G05020	47.2916	88.8458	5.73744	0.0643699	-3.95747	1.18874e-11	7.9486e-11	Down	0.0927812	0.0308458	0.0935809	0.611545	0.520429	1.20809	839343	AT1G05020	Clathrin coat assembly protein AP180	protein_coding	GO:0005905,GO:0030136,GO:0005794,GO:0005545,GO:0032050,GO:0005546,GO:0000149,GO:0048268,GO:0072583,GO:0015031,GO:0006900	clathrin-coated pit|clathrin-coated vesicle|Golgi apparatus|1-phosphatidylinositol binding|clathrin heavy chain binding|phosphatidylinositol-4,5-bisphosphate binding|SNARE binding|clathrin coat assembly|clathrin-dependent endocytosis|protein transport|vesicle budding from membrane
AT1G05030	652.771	1061.26	244.278	0.230255	-2.1187	1.89569e-26	4.21249e-25	Down	2.84351	3.5367	3.67781	7.84906	9.93753	11.8677	839340	AT1G05030	Probable plastidic glucose transporter 1	protein_coding	GO:0031969,GO:0016020,GO:0015149,GO:0015749	chloroplast membrane|membrane|hexose transmembrane transporter activity|monosaccharide transmembrane transport
AT1G05047	9.91667	19.2938	0.539524	0.0280942	-5.15358	0.000104558	0.000288702	Down	0	0	0.121107	0.691024	0.680385	1.59897	28716235	AT1G05047	[Fructose-bisphosphate aldolase]-lysine N-methyltransferase, chloroplastic	non_coding	GO:0009507,GO:0009570,GO:0030785,GO:0016279,GO:0018026,GO:0018023	chloroplast|chloroplast stroma|[ribulose-bisphosphate carboxylase]-lysine N-methyltransferase activity|protein-lysine N-methyltransferase activity|peptidyl-lysine monomethylation|peptidyl-lysine trimethylation
AT1G05087	35.7503	60.3543	11.1463	0.184673	-2.43695	0.00734186	0.0144545	Down	0.25231	0.0251647	0.763454	1.04995	1.14376	1.63965	28716244	AT1G05087		protein_coding
AT1G05153	3.17148	0	6.34295	28.8303	4.84951	0.0283354	0.0486644	Up	1.59873	0.468978	0.0948533	0	0	0	28716257	AT1G05153		non_coding
AT1G05163	394.674	186.144	603.204	3.24044	1.69619	3.32523e-06	1.15022e-05	Up	17.1765	42.0328	23.6482	5.51822	5.23627	6.48165	28716259	AT1G05163		non_coding
AT1G05183	115.919	193.472	38.3657	0.198195	-2.33501	0.0132744	0.0246625	Down	1.67455	1.01034	0.208517	1.06164	1.04366	8.63353	28716263	AT1G05183	ATP synthase gamma chain 2, chloroplastic	non_coding	GO:0009507,GO:0009544,GO:0000275,GO:0030234,GO:0046933,GO:0015986,GO:2000067	chloroplast|chloroplast ATP synthase complex|mitochondrial proton-transporting ATP synthase complex, catalytic sector F(1)|enzyme regulator activity|proton-transporting ATP synthase activity, rotational mechanism|proton motive force-driven ATP synthesis|regulation of root morphogenesis
AT1G05187	8.84829	17.418	0.278612	0.0167692	-5.89804	8.22942e-05	0.000230564	Down	0.0219741	0	0	0.466936	0.294308	0.163869	28716264	AT1G05187	Single myb histone 3	non_coding	GO:0000785,GO:0000781,GO:0005730,GO:0000786,GO:0005634,GO:0003691,GO:0042803,GO:0043047,GO:0006334	chromatin|chromosome, telomeric region|nucleolus|nucleosome|nucleus|double-stranded telomeric DNA binding|protein homodimerization activity|single-stranded telomeric DNA binding|nucleosome assembly			MYB_related
AT1G05190	14028.6	19987.7	8069.53	0.403723	-1.30856	5.65353e-24	1.05643e-22	Down	225.458	270.501	266.144	404.177	378.715	496.327	839273	emb2394	50S ribosomal protein L6, chloroplastic	protein_coding	GO:0009507,GO:0009941,GO:0009570,GO:0005576,GO:1990904,GO:0005840,GO:0003729,GO:0019843,GO:0003735,GO:0009793,GO:0006412	chloroplast|chloroplast envelope|chloroplast stroma|extracellular region|ribonucleoprotein complex|ribosome|mRNA binding|rRNA binding|structural constituent of ribosome|embryo development ending in seed dormancy|translation	ath03010	Ribosome
AT1G05205	446.549	276.319	616.78	2.23045	1.15733	4.84146e-07	1.87357e-06	Up	31.0811	39.0427	29.0187	11.2314	8.17384	10.5419	839266	AT1G05205		protein_coding
AT1G05207	27.5451	44.9955	10.0947	0.224145	-2.1575	0.000108817	0.000299534	Down	1.12694	0.599453	1.06087	3.45898	2.8639	1.92091	28716268	AT1G05207	Chlorophyll a-b binding protein CP24 10B, chloroplastic	non_coding	GO:0009535,GO:0009523,GO:0016168,GO:0009768,GO:0009416	chloroplast thylakoid membrane|photosystem II|chlorophyll binding|photosynthesis, light harvesting in photosystem I|response to light stimulus
AT1G05220	3.52744	0	7.05488	32.0942	5.00424	0.00642642	0.0128294	Up	0.225073	0.187068	0.567532	0	0	0	839258	AT1G05220		protein_coding
AT1G05253	2.53864	5.07728	0	0.0294925	-5.08351	0.0169542	0.0307378	Down	0	0	0	0.127688	0.14858	0.691374	28716277	AT1G05253	Protein HIGH CHLOROPHYLL FLUORESCENCE PHENOTYPE 173, chloroplastic	non_coding	GO:0009507,GO:0009941,GO:0031969,GO:0009570,GO:0009535,GO:0009523,GO:0042651,GO:0003729,GO:0003723,GO:0010207,GO:0006413	chloroplast|chloroplast envelope|chloroplast membrane|chloroplast stroma|chloroplast thylakoid membrane|photosystem II|thylakoid membrane|mRNA binding|RNA binding|photosystem II assembly|translational initiation
AT1G05260	14.0484	0	28.0968	127.841	6.99821	1.69912e-06	6.1355e-06	Up	0.450416	1.28352	0.497564	0	0	0	837028	RCI3	Peroxidase 3	protein_coding	GO:0005783,GO:0005576,GO:0009505,GO:0020037,GO:0140825,GO:0046872,GO:0004601,GO:0042744,GO:0042538,GO:0009409,GO:0009269,GO:0006979	endoplasmic reticulum|extracellular region|plant-type cell wall|heme binding|lactoperoxidase activity|metal ion binding|peroxidase activity|hydrogen peroxide catabolic process|hyperosmotic salinity response|response to cold|response to desiccation|response to oxidative stress	ath00940	Phenylpropanoid biosynthesis
AT1G05297	12.9365	25.6033	0.269762	0.0114161	-6.45279	9.5067e-05	0.000263928	Down	0	0	0.0804987	0.211992	1.64452	3.48605	28716286	AT1G05297		non_coding
AT1G05300	160.567	7.29401	313.84	42.1119	5.39616	6.4235e-26	1.38283e-24	Up	4.97667	3.90436	5.39323	0.0656026	0.0127228	0.157871	837029	ZIP5	Zinc transporter 5	protein_coding	GO:0016020,GO:0005886,GO:0005385,GO:0071577	membrane|plasma membrane|zinc ion transmembrane transporter activity|zinc ion transmembrane transport
AT1G05310	23.0043	4.63881	41.3698	8.82203	3.14111	0.000364487	0.000921869	Up	0.46469	0.964014	1.42483	0.0329146	0.0191501	0.178219	837030	AT1G05310	Probable pectinesterase 8	protein_coding	GO:0005576,GO:0045330,GO:0030599,GO:0042545,GO:0045490	extracellular region|aspartyl esterase activity|pectinesterase activity|cell wall modification|pectin catabolic process
AT1G05320	490.119	87.5358	892.702	10.2002	3.35053	7.69766e-37	3.39284e-35	Up	9.49882	6.44693	9.95437	0.537415	0.552255	0.629842	837031	AT1G05320		protein_coding
AT1G05380	972.71	1353.05	592.373	0.437879	-1.1914	8.92367e-15	8.01855e-14	Down	3.91457	4.6515	5.08808	6.39566	6.76031	7.9283	837039	AT1G05380	Increased DNA methylation 1	protein_coding	GO:0005634,GO:0009506,GO:0010385,GO:0004402,GO:0042393,GO:0046872,GO:0080188,GO:0044154,GO:0043971,GO:0043972,GO:0044030	nucleus|plasmodesma|double-stranded methylated DNA binding|histone acetyltransferase activity|histone binding|metal ion binding|gene silencing by RNA-directed DNA methylation|histone H3-K14 acetylation|histone H3-K18 acetylation|histone H3-K23 acetylation|regulation of DNA methylation
AT1G05430	1053.96	676.074	1431.84	2.11656	1.08172	2.44163e-11	1.57927e-10	Up	39.2466	42.2457	39.2157	12.8384	10.3913	15.5207	837044	AT1G05430		protein_coding
AT1G05450	2.31592	0	4.63184	21.0638	4.39669	0.0279044	0.0480052	Up	0.174086	0.086814	0.234115	0	0	0	837046	AT1G05450	Non-specific lipid transfer protein GPI-anchored 21	protein_coding	GO:0005886	plasma membrane
AT1G05490	10.305	0	20.61	93.7636	6.55096	4.78022e-06	1.6156e-05	Up	0.124967	0.203953	0.103127	0	0	0	837051	chr31	SNF2 domain-containing protein CLASSY 3	protein_coding	GO:0005634,GO:0005524,GO:0140658,GO:0003677,GO:0004386,GO:0016787,GO:0080188,GO:1900370	nucleus|ATP binding|ATP-dependent chromatin remodeler activity|DNA binding|helicase activity|hydrolase activity|gene silencing by RNA-directed DNA methylation|positive regulation of post-transcriptional gene silencing by RNA	ath03440	Homologous recombination
AT1G05557	36.1691	58.1882	14.1501	0.243474	-2.03816	4.89707e-06	1.65014e-05	Down	0.775461	0.773422	0.576317	1.3009	2.18654	2.47839	28716333	AT1G05557	Auxin-responsive protein SAUR66	non_coding	GO:0005730,GO:0005634,GO:0005886,GO:0009734	nucleolus|nucleus|plasma membrane|auxin-activated signaling pathway
AT1G05560	2302.25	3859.23	745.283	0.193135	-2.37232	7.46355e-17	7.87504e-16	Down	8.88986	10.4489	15.3548	37.7385	46.1577	35.8841	837058	UGT75B1	UDP-glycosyltransferase 75B1	protein_coding	GO:0005856,GO:0005794,GO:0048471,GO:0009524,GO:0047215,GO:0080043,GO:0080044,GO:0080002,GO:0035251,GO:0008194,GO:0046482,GO:0009751	cytoskeleton|Golgi apparatus|perinuclear region of cytoplasm|phragmoplast|indole-3-acetate beta-glucosyltransferase activity|quercetin 3-O-glucosyltransferase activity|quercetin 7-O-glucosyltransferase activity|UDP-glucose:4-aminobenzoate acylglucosyltransferase activity|UDP-glucosyltransferase activity|UDP-glycosyltransferase activity|para-aminobenzoic acid metabolic process|response to salicyli…
AT1G05570	715.989	476.98	954.998	2.002	1.00144	2.15308e-05	6.60256e-05	Up	4.31289	5.75609	3.6244	1.4083	1.39032	1.84782	837059	CALS1	Callose synthase 1	protein_coding	GO:0000148,GO:0009504,GO:0005886,GO:0009506,GO:0003843,GO:0046527,GO:0006075,GO:0071555,GO:0008360	1,3-beta-D-glucan synthase complex|cell plate|plasma membrane|plasmodesma|1,3-beta-D-glucan synthase activity|glucosyltransferase activity|(1->3)-beta-D-glucan biosynthetic process|cell wall organization|regulation of cell shape
AT1G05575	1040.01	346.498	1733.52	5.00407	2.3231	1.2545e-05	3.99544e-05	Up	136.868	61.1698	41.6473	11.6385	13.6209	6.61858	837061	AT1G05575		protein_coding
AT1G05620	180.427	85.5265	275.328	3.22963	1.69137	6.97342e-07	2.64263e-06	Up	4.69763	5.84895	5.0478	0.93787	1.47092	0.801386	837068	URH2	Probable uridine nucleosidase 2	protein_coding	GO:0005829,GO:0047724,GO:0046982,GO:0008477,GO:0035251,GO:0045437,GO:0072585,GO:0006148,GO:0010150,GO:0006152	cytosol|inosine nucleosidase activity|protein heterodimerization activity|purine nucleosidase activity|UDP-glucosyltransferase activity|uridine nucleosidase activity|xanthosine nucleotidase activity|inosine catabolic process|leaf senescence|purine nucleoside catabolic process	ath00240,ath00760	Pyrimidine metabolism|Nicotinate and nicotinamide metabolism
AT1G05640	14.2883	1.58757	26.989	16.9734	4.0852	2.39407e-05	7.29551e-05	Up	0.448654	0.298316	0.394505	0	0.0118521	0.0367668	837070	AT1G05640	Ankyrin repeat-containing protein At5g02620	protein_coding	GO:0005783,GO:0005886,GO:0008157,GO:0019888,GO:0035304	endoplasmic reticulum|plasma membrane|protein phosphatase 1 binding|protein phosphatase regulator activity|regulation of protein dephosphorylation
AT1G05670	157.99	232.262	83.7172	0.360314	-1.47268	0.00127279	0.00291999	Down	0.708003	0.541375	1.18224	1.0587	1.06172	2.57288	837074	AT1G05670	Pentatricopeptide repeat-containing protein At1g05670, mitochondrial	protein_coding	GO:0005783,GO:0005794,GO:0005739	endoplasmic reticulum|Golgi apparatus|mitochondrion
AT1G05675	115.885	38.033	193.737	5.08683	2.34677	0.0112099	0.0211802	Up	8.37693	2.17407	2.14408	0.143552	0.185601	1.51617	10723139	AT1G05675	UDP-glycosyltransferase 74E1	protein_coding	GO:0080043,GO:0080044	quercetin 3-O-glucosyltransferase activity|quercetin 7-O-glucosyltransferase activity
AT1G05680	24.8527	44.2119	5.49345	0.124246	-3.00873	0.0224709	0.0394709	Down	0.199231	0.106996	0	0.44778	1.08946	0.0653074	837075	UGT74E2	UDP-glycosyltransferase 74E2	protein_coding	GO:0052638,GO:0080043,GO:0080044,GO:0035251,GO:0071475,GO:0071215,GO:0070301,GO:0042631,GO:0080024,GO:0010016	indole-3-butyrate beta-glucosyltransferase activity|quercetin 3-O-glucosyltransferase activity|quercetin 7-O-glucosyltransferase activity|UDP-glucosyltransferase activity|cellular hyperosmotic salinity response|cellular response to abscisic acid stimulus|cellular response to hydrogen peroxide|cellular response to water deprivation|indolebutyric acid metabolic process|shoot system morphogenesis
AT1G05690	122.83	64.4754	181.185	2.81072	1.49094	0.000249083	0.000649335	Up	3.07899	2.57514	3.56508	0.965753	0.753923	0.441278	837076	BT3	BTB/POZ and TAZ domain-containing protein 3	protein_coding	GO:0005516,GO:0046872,GO:0016567,GO:0006355,GO:0009409,GO:0009723,GO:0042542,GO:0009751,GO:0009651	calmodulin binding|metal ion binding|protein ubiquitination|regulation of DNA-templated transcription|response to cold|response to ethylene|response to hydrogen peroxide|response to salicylic acid|response to salt stress
AT1G05700	77.7666	7.55819	147.975	19.591	4.29212	1.45042e-20	2.09639e-19	Up	1.36988	1.48237	2.04093	0.0634188	0.0553466	0.0476925	837077	AT1G05700	Probable LRR receptor-like serine/threonine-protein kinase At1g05700	protein_coding	GO:0016020,GO:0005524,GO:0106310,GO:0004674,GO:0006468	membrane|ATP binding|protein serine kinase activity|protein serine/threonine kinase activity|protein phosphorylation
AT1G05710	748.188	56.1674	1440.21	25.7312	4.68544	1.54565e-38	7.5265e-37	Up	26.1377	21.071	18.6121	0.583508	0.755849	0.357674	837078	AT1G05710	Transcription factor bHLH153	protein_coding	GO:0005634,GO:0003700,GO:0000981,GO:0046983,GO:0000978,GO:0006357	nucleus|DNA-binding transcription factor activity|DNA-binding transcription factor activity, RNA polymerase II-specific|protein dimerization activity|RNA polymerase II cis-regulatory region sequence-specific DNA binding|regulation of transcription by RNA polymerase II			bHLH
AT1G05720	672.953	322.336	1023.57	3.17293	1.66582	5.50511e-29	1.4692e-27	Up	37.4626	43.1125	40.3045	8.39151	7.42238	9.99466	837079	AT1G05720		protein_coding
AT1G05730	36.7051	12.1661	61.2441	5.08379	2.3459	5.99604e-07	2.2938e-06	Up	1.45236	1.15517	1.53905	0.113941	0.246229	0.195855	837080	AT1G05730		protein_coding
AT1G05753	15.5355	27.5761	3.49488	0.127238	-2.9744	0.00635418	0.0127078	Down	0	0.244759	0.39603	1.26022	1.56755	0.418301	28716368	AT1G05753	E3 ubiquitin-protein ligase ATL15	non_coding	GO:0016020,GO:0046872,GO:0004842,GO:0016567,GO:0033591,GO:0009416	membrane|metal ion binding|ubiquitin-protein transferase activity|protein ubiquitination|response to L-ascorbic acid|response to light stimulus
AT1G05767	5.02036	10.0407	0	0.0149963	-6.05925	0.00159619	0.0035967	Down	0	0	0	0.218141	0.676891	0.087492	28716371	AT1G05767	Ethylene-responsive transcription factor ERF019	non_coding	GO:0005737,GO:0005634,GO:0003700,GO:0000976,GO:0042631,GO:0009873,GO:0009620	cytoplasm|nucleus|DNA-binding transcription factor activity|transcription cis-regulatory region binding|cellular response to water deprivation|ethylene-activated signaling pathway|response to fungus			ERF
AT1G05785	252.154	151.377	352.93	2.33681	1.22454	1.05188e-08	5.03157e-08	Up	5.90706	5.9188	5.95797	1.4649	1.97226	1.68979	837087	AT1G05785	Vesicle transport protein GOT1	protein_coding	GO:0005829,GO:0000139,GO:0006888,GO:0042147	cytosol|Golgi membrane|endoplasmic reticulum to Golgi vesicle-mediated transport|retrograde transport, endosome to Golgi
AT1G05790	1024.19	1454.14	594.245	0.40876	-1.29067	4.17534e-17	4.50633e-16	Down	6.49993	8.06798	7.77876	10.7432	12.2282	14.0229	837088	AT1G05790		protein_coding
AT1G05810	402.331	572.968	231.694	0.404265	-1.30663	0.00149314	0.00338338	Down	7.24638	6.225	9.12271	8.96821	7.60192	22.5397	837091	RABA5E	Ras-related protein RABA5e	protein_coding	GO:0012505,GO:0005886,GO:0005525,GO:0003924,GO:0006886	endomembrane system|plasma membrane|GTP binding|GTPase activity|intracellular protein transport
AT1G05820	200.259	380.727	19.7902	0.0520014	-4.26531	7.01778e-26	1.50471e-24	Down	0.197549	0.325098	0.199251	2.5624	2.10651	4.9352	837092	SPPL5	Signal peptide peptidase-like 5	protein_coding	GO:0098554,GO:0010008,GO:0030660,GO:0098553,GO:0005765,GO:0042500,GO:0033619	cytoplasmic side of endoplasmic reticulum membrane|endosome membrane|Golgi-associated vesicle membrane|lumenal side of endoplasmic reticulum membrane|lysosomal membrane|aspartic endopeptidase activity, intramembrane cleaving|membrane protein proteolysis
AT1G05830	847.453	1249.66	445.243	0.356282	-1.48891	7.39339e-22	1.18349e-20	Down	2.99409	3.56582	3.82265	6.39246	5.844	7.47632	837093	ATX2	Histone-lysine N-methyltransferase ATX2	protein_coding	GO:0000785,GO:0048188,GO:0042800,GO:0018024,GO:0046872,GO:0040029,GO:0044648,GO:0051568,GO:0006355,GO:0006357,GO:0010228	chromatin|Set1C/COMPASS complex|histone H3K4 methyltransferase activity|histone lysine N-methyltransferase activity|metal ion binding|epigenetic regulation of gene expression|histone H3-K4 dimethylation|histone H3-K4 methylation|regulation of DNA-templated transcription|regulation of transcription by RNA polymerase II|vegetative to reproductive phase transition of meristem
AT1G05835	21.6326	38.0567	5.2084	0.136712	-2.87079	0.000156187	0.000420293	Down	0.493921	0.268703	0.0905778	1.3517	1.89669	0.90888	5007665	AT1G05835	Uncharacterized protein At1g05835	protein_coding	GO:0001709	cell fate determination
AT1G05870	768.343	174.407	1362.28	7.81597	2.96642	3.14411e-22	5.18608e-21	Up	21.1007	18.9243	35.3299	1.85631	2.31433	2.3293	837097	AT1G05870		protein_coding
AT1G05873	8.55792	15.1993	1.91652	0.12544	-2.99493	0.00727404	0.0143434	Down	0.121565	0.090934	0	0.29599	0.187866	0.712294	28716392	AT1G05873	Replication factor C subunit 2	non_coding	GO:0005663,GO:0005634,GO:0005524,GO:0016887,GO:0003677,GO:0006281,GO:0006261	DNA replication factor C complex|nucleus|ATP binding|ATP hydrolysis activity|DNA binding|DNA repair|DNA-templated DNA replication
AT1G05913	3.00403	0	6.00806	27.3205	4.77191	0.0261088	0.0451853	Up	0.930373	0.84357	0.0853083	0	0	0	28716398	AT1G05913		non_coding
AT1G05950	83.1532	33.3881	132.918	3.98067	1.99301	1.63985e-07	6.72882e-07	Up	1.78195	1.89945	1.77484	0.177494	0.275381	0.498324	837105	AT1G05950		protein_coding
AT1G05960	1697.42	2928.75	466.087	0.159165	-2.65141	2.51241e-27	6.01431e-26	Down	3.30184	3.8283	4.71098	16.2067	18.8727	14.5247	837106	AT1G05960	Protein SEMI-ROLLED LEAF 2	protein_coding	GO:0005737,GO:0005634,GO:0005886,GO:0030154,GO:0009555	cytoplasm|nucleus|plasma membrane|cell differentiation|pollen development
AT1G05970	429.865	687.868	171.862	0.249813	-2.00108	3.2007e-25	6.56635e-24	Down	5.08721	5.26175	4.56093	11.3439	12.2536	17.137	837107	AT1G05970		protein_coding
AT1G06020	12.8931	19.3102	6.47601	0.335593	-1.57521	0.0271299	0.0467822	Down	0.0769564	0.268639	0.116429	0.323649	0.237856	0.368931	837111	AT1G06020	Probable fructokinase-3	protein_coding	GO:0005829,GO:0005576,GO:0005524,GO:0008865,GO:0006000,GO:0019252	cytosol|extracellular region|ATP binding|fructokinase activity|fructose metabolic process|starch biosynthetic process	ath00051,ath00500,ath00520	Fructose and mannose metabolism|Starch and sucrose metabolism|Amino sugar and nucleotide sugar metabolism
AT1G06040	7557.4	4918.62	10196.2	2.07284	1.05161	3.14136e-06	1.09067e-05	Up	224.47	215.95	244.888	67.6956	54.9695	104.319	837113	STO	B-box zinc finger protein 24	protein_coding	GO:0005634,GO:0003677,GO:0003700,GO:0003712,GO:0008270,GO:0009640,GO:0048573,GO:1902448,GO:0006355,GO:0009416,GO:0090351,GO:0010228	nucleus|DNA binding|DNA-binding transcription factor activity|transcription coregulator activity|zinc ion binding|photomorphogenesis|photoperiodism, flowering|positive regulation of shade avoidance|regulation of DNA-templated transcription|response to light stimulus|seedling development|vegetative to reproductive phase transition of meristem			DBB
AT1G06050	188.81	105.804	271.815	2.57262	1.36324	2.92222e-06	1.01923e-05	Up	6.47921	5.63562	6.74402	1.06728	1.78525	2.16708	837114	AT1G06050	Protein ENHANCED DISEASE RESISTANCE 2-like	protein_coding	GO:0005789,GO:0010008,GO:0005886,GO:0008289,GO:0006952	endoplasmic reticulum membrane|endosome membrane|plasma membrane|lipid binding|defense response
AT1G06180	224.422	81.727	367.118	4.4882	2.16614	0.000858567	0.00203139	Up	10.6235	11.3186	11.9	0.531162	0.849848	4.04772	837127	MYB13	Transcription factor MYB13	protein_coding	GO:0005634,GO:0003700,GO:0000976,GO:0009909	nucleus|DNA-binding transcription factor activity|transcription cis-regulatory region binding|regulation of flower development			MYB
AT1G06220	1215.16	1678.33	751.994	0.448036	-1.15831	1.24453e-10	7.45639e-10	Down	5.9343	6.40456	8.15182	10.1555	9.09479	11.6769	837131	MEE5	110 kDa U5 small nuclear ribonucleoprotein component CLO	protein_coding	GO:0005576,GO:0016607,GO:0009505,GO:1990904,GO:0071007,GO:0046540,GO:0005525,GO:0003924,GO:0030623,GO:0009793,GO:0048437,GO:0000398,GO:0045694	extracellular region|nuclear speck|plant-type cell wall|ribonucleoprotein complex|U2-type catalytic step 2 spliceosome|U4/U6 x U5 tri-snRNP complex|GTP binding|GTPase activity|U5 snRNA binding|embryo development ending in seed dormancy|floral organ development|mRNA splicing, via spliceosome|regulation of embryo sac egg cell differentiation	ath03040	Spliceosome
AT1G06230	728.324	1035.82	420.831	0.406347	-1.29922	4.22913e-07	1.64884e-06	Down	3.15294	3.28491	5.06878	6.1533	6.64923	6.17386	837133	GTE4	Transcription factor GTE4	protein_coding	GO:0005634,GO:0009294,GO:0045931,GO:0048364	nucleus|DNA-mediated transformation|positive regulation of mitotic cell cycle|root development
AT1G06240	256.104	357.234	154.974	0.434023	-1.20416	6.86919e-05	0.000194958	Down	2.71745	3.59198	3.05459	5.31932	5.3464	3.64492	837134	AT1G06240		protein_coding
AT1G06265	176.424	253.69	99.1571	0.390748	-1.35569	0.000932638	0.0021928	Down	0.909425	1.33788	1.92625	1.99287	1.59281	3.7785	5007667	AT1G06265	Probable cysteine protease RD21C	non_coding	GO:0005615,GO:0005764,GO:0004197,GO:0051603	extracellular space|lysosome|cysteine-type endopeptidase activity|proteolysis involved in protein catabolic process
AT1G06360	10.0137	20.0273	0	0.00747943	-7.06286	7.52767e-07	2.84209e-06	Down	0	0	0	0.332285	0.236289	0.488667	837147	AT1G06360	Delta-9 desaturase-like 5 protein	protein_coding	GO:0005783,GO:0005789,GO:0009979,GO:0016215,GO:0006636,GO:0010025	endoplasmic reticulum|endoplasmic reticulum membrane|16:0 monogalactosyldiacylglycerol desaturase activity|acyl-CoA desaturase activity|unsaturated fatty acid biosynthetic process|wax biosynthetic process
AT1G06390	2431.43	3293.35	1569.5	0.476576	-1.06922	5.5967e-13	4.26527e-12	Down	27.5607	28.3167	31.5301	42.3727	39.7683	41.1383	837150	GSK1	Shaggy-related protein kinase iota	protein_coding	GO:0005737,GO:0005524,GO:0106310,GO:0004674,GO:0009742,GO:0042538,GO:0046777,GO:0006468,GO:0032880,GO:0007165	cytoplasm|ATP binding|protein serine kinase activity|protein serine/threonine kinase activity|brassinosteroid mediated signaling pathway|hyperosmotic salinity response|protein autophosphorylation|protein phosphorylation|regulation of protein localization|signal transduction	ath04075	Plant hormone signal transduction
AT1G06423	13.1413	5.14912	21.1335	4.1005	2.0358	0.0171992	0.0311267	Up	2.29602	4.25283	1.98498	0.774431	0.450572	0.116478	28716492	AT1G06423	Protein PHLOEM PROTEIN 2-LIKE A9	non_coding	GO:0030246	carbohydrate binding
AT1G06440	22.0575	6.48892	37.626	5.7267	2.5177	0.00318828	0.0067635	Up	0.366319	0.59019	1.00895	0.149694	0.0145156	0.060039	837156	AT1G06440	Protein ROOT PRIMORDIUM DEFECTIVE 1	protein_coding	GO:0003723,GO:0010102,GO:0008285	RNA binding|lateral root morphogenesis|negative regulation of cell population proliferation
AT1G06460	5868.51	8174.53	3562.48	0.435816	-1.19821	7.75214e-14	6.46324e-13	Down	84.374	97.7782	85.3065	138.43	139.726	133.789	837158	ACD32.1	17.7 kDa class II heat shock protein	protein_coding	GO:0005829,GO:0043621,GO:0051082,GO:0071456,GO:0006972,GO:0051259,GO:0006457,GO:0009408,GO:0042542,GO:0009651	cytosol|protein self-association|unfolded protein binding|cellular response to hypoxia|hyperosmotic response|protein complex oligomerization|protein folding|response to heat|response to hydrogen peroxide|response to salt stress
AT1G06475	289.222	91.7798	486.665	5.30892	2.40842	0.000938613	0.00220564	Up	35.0963	23.6943	24.954	3.6094	6.03445	0.549111	2745744	AT1G06475		protein_coding
AT1G06500	278.462	163.493	393.432	2.40529	1.26621	0.00382181	0.00798074	Up	11.2547	16.1134	16.6308	2.33048	2.86765	7.60659	837161	AT1G06500		protein_coding
AT1G06520	53.4639	0.821501	106.106	133.074	7.05608	2.30727e-10	1.35056e-09	Up	1.81401	1.0206	1.70063	0	0.0119802	0.0123881	837163	GPAT1	Glycerol-3-phosphate acyltransferase 1	protein_coding	GO:0016020,GO:0005739,GO:0090447,GO:0004366,GO:0016791,GO:0102420,GO:0016024,GO:0010143,GO:0048235	membrane|mitochondrion|glycerol-3-phosphate 2-O-acyltransferase activity|glycerol-3-phosphate O-acyltransferase activity|phosphatase activity|sn-1-glycerol-3-phosphate C16:0-DCA-CoA acyl transferase activity|CDP-diacylglycerol biosynthetic process|cutin biosynthetic process|pollen sperm cell differentiation	ath00561,ath00564	Glycerolipid metabolism|Glycerophospholipid metabolism
AT1G06550	563.35	263.874	862.825	3.2693	1.70898	8.71054e-14	7.22017e-13	Up	15.7065	22.5578	15.8076	3.30746	3.34132	4.59471	837166	AT1G06550	3-hydroxyisobutyryl-CoA hydrolase-like protein 5	protein_coding	GO:0005829,GO:0005576,GO:0003860,GO:0006574	cytosol|extracellular region|3-hydroxyisobutyryl-CoA hydrolase activity|valine catabolic process	ath00280,ath00410,ath00640	Valine, leucine and isoleucine degradation|beta-Alanine metabolism|Propanoate metabolism
AT1G06560	372.342	552.04	192.644	0.348877	-1.51921	8.68991e-06	2.82617e-05	Down	2.73341	2.42184	4.28267	5.28672	4.33356	8.99048	837167	AT1G06560	rRNA (cytosine-C(5))-methyltransferase NOP2C	protein_coding	GO:0005730,GO:0008168,GO:0003723,GO:0001510,GO:0006364	nucleolus|methyltransferase activity|RNA binding|RNA methylation|rRNA processing
AT1G06570	3134.22	4960.28	1308.15	0.263718	-1.92293	4.70685e-24	8.83391e-23	Down	27.5712	23.2005	32.6794	63.8711	65.0316	86.2559	837168	PDS1	4-hydroxyphenylpyruvate dioxygenase	protein_coding	GO:0005737,GO:0003868,GO:0042802,GO:0005506,GO:0006559,GO:0006572	cytoplasm|4-hydroxyphenylpyruvate dioxygenase activity|identical protein binding|iron ion binding|L-phenylalanine catabolic process|tyrosine catabolic process	ath00130,ath00350,ath00360	Ubiquinone and other terpenoid-quinone biosynthesis|Tyrosine metabolism|Phenylalanine metabolism
AT1G06630	1121.9	1513.77	730.033	0.482217	-1.05224	7.16866e-06	2.35601e-05	Down	11.1637	8.85064	8.30125	14.6582	12.5234	12.2641	837172	AT1G06630	F-box/LRR-repeat protein At1g06630	protein_coding
AT1G06650	1180.19	664.848	1695.54	2.54889	1.34987	1.31224e-15	1.25792e-14	Up	35.6861	40.9175	36.9462	9.66378	8.13906	12.5178	837175	AT1G06650	1-aminocyclopropane-1-carboxylate oxidase homolog 3	protein_coding	GO:0005576,GO:0046872,GO:0016491	extracellular region|metal ion binding|oxidoreductase activity
AT1G06683	12.6484	22.5912	2.7057	0.119668	-3.06289	0.000197006	0.000522382	Down	0.214313	0.427499	0.43232	1.80263	0.993593	3.42474	28716541	AT1G06683	Probable LRR receptor-like serine/threonine-protein kinase At4g29180	non_coding	GO:0016020,GO:0005524,GO:0106310,GO:0004674,GO:0006468	membrane|ATP binding|protein serine kinase activity|protein serine/threonine kinase activity|protein phosphorylation
AT1G06690	815.756	1302.55	328.959	0.252638	-1.98486	2.64209e-26	5.81069e-25	Down	5.70729	7.01103	7.61341	16.8341	19.054	18.1693	837179	AT1G06690	Uncharacterized oxidoreductase At1g06690, chloroplastic	protein_coding	GO:0009507,GO:0009941,GO:0009535,GO:0005737,GO:0005576,GO:0010287,GO:0004033	chloroplast|chloroplast envelope|chloroplast thylakoid membrane|cytoplasm|extracellular region|plastoglobule|aldo-keto reductase (NADP) activity
AT1G06740	41.2381	59.6277	22.8485	0.384021	-1.38074	0.0010335	0.0024098	Down	0.332052	0.353258	0.245604	0.499795	0.672799	0.448081	3766669	MUG3		protein_coding
AT1G06750	4.91311	9.01049	0.815731	0.0910436	-3.4573	0.00583499	0.0117475	Down	0.0116484	0.0116178	0.0117488	0.0412538	0.132011	0.0868668	837186	AT1G06750	Calmodulin calcium-dependent NAD kinase	protein_coding	GO:0005741,GO:0005524,GO:0005516,GO:0003951,GO:0006741,GO:0016310	mitochondrial outer membrane|ATP binding|calmodulin binding|NAD+ kinase activity|NADP biosynthetic process|phosphorylation
AT1G06800	440.112	627.466	252.757	0.402689	-1.31226	3.35243e-06	1.15906e-05	Down	3.76205	2.92376	4.69382	5.73174	4.88263	8.75744	837191	PLA-I{gamma}1	Phospholipase A1-Igamma1, chloroplastic	protein_coding	GO:0009507,GO:0047714,GO:0008970,GO:0004620,GO:0004806,GO:0016042	chloroplast|galactolipase activity|phospholipase A1 activity|phospholipase activity|triglyceride lipase activity|lipid catabolic process
AT1G06830	57.7702	109.832	5.70848	0.0519475	-4.2668	5.71322e-07	2.19031e-06	Down	0.293414	0.195095	0.542561	1.55872	1.86414	10.8884	837195	AT1G06830	Monothiol glutaredoxin-S11	protein_coding	GO:0005737,GO:0005634,GO:0051537,GO:0046872,GO:0006995	cytoplasm|nucleus|2 iron, 2 sulfur cluster binding|metal ion binding|cellular response to nitrogen starvation
AT1G06840	701.763	1032.19	371.339	0.359817	-1.47466	1.12012e-15	1.08006e-14	Down	3.78589	3.267	4.20867	6.55097	7.32608	7.20725	837196	AT1G06840	Probable LRR receptor-like serine/threonine-protein kinase At1g06840	protein_coding	GO:0005886,GO:0005524,GO:0106310,GO:0004674,GO:0006468	plasma membrane|ATP binding|protein serine kinase activity|protein serine/threonine kinase activity|protein phosphorylation
AT1G06950	2774.68	4308.25	1241.11	0.288069	-1.79551	4.50341e-14	3.82629e-13	Down	10.0284	10.7817	15.0186	25.9038	22.2745	36.656	837205	TIC110	Protein TIC110, chloroplastic	protein_coding	GO:0009507,GO:0009941,GO:0005576,GO:0009536,GO:0031897,GO:0061927,GO:0009658,GO:0045037	chloroplast|chloroplast envelope|extracellular region|plastid|Tic complex|TOC-TIC supercomplex I|chloroplast organization|protein import into chloroplast stroma
AT1G06957	21.7854	0	43.5707	198.235	7.63107	1.67508e-08	7.79286e-08	Up	4.79839	10.3272	5.22183	0	0	0	28716586	AT1G06957		non_coding
AT1G06960	290.238	187.418	393.057	2.09604	1.06767	7.6212e-07	2.87638e-06	Up	7.71498	8.41828	9.53051	2.31871	2.36995	3.67596	837206	AT1G06960	U2 small nuclear ribonucleoprotein B'' 2	protein_coding	GO:0015030,GO:0005737,GO:0005654,GO:0005681,GO:0005686,GO:0003723,GO:0009631,GO:0000398	Cajal body|cytoplasm|nucleoplasm|spliceosomal complex|U2 snRNP|RNA binding|cold acclimation|mRNA splicing, via spliceosome	ath03040	Spliceosome
AT1G06970	11.7374	20.7088	2.76602	0.132644	-2.91437	0.00638992	0.0127661	Down	0.0745823	0.00929828	0.00940314	0.255884	0.105654	0.109251	837207	CHX14	Cation/H(+) antiporter 14	protein_coding	GO:0012505,GO:0016020,GO:0015299,GO:0006813,GO:0006885	endomembrane system|membrane|solute:proton antiporter activity|potassium ion transport|regulation of pH
AT1G06983	8.11194	1.50611	14.7178	9.52196	3.25126	0.016104	0.0293432	Up	1.38392	1.32027	0.546202	0.213098	0	0	28716591	AT1G06983	Serine rich endogenous peptide 20	non_coding	GO:0048046,GO:0030275,GO:0033612	apoplast|LRR domain binding|receptor serine/threonine kinase binding
AT1G06993	21.4914	0	42.9828	195.573	7.61156	1.9025e-08	8.80488e-08	Up	2.57423	6.10879	5.46142	0	0	0	28716593	AT1G06993		non_coding
AT1G07010	1041.65	433.592	1649.71	3.80737	1.92879	9.11162e-25	1.80351e-23	Up	29.9345	30.414	36.9664	5.35172	6.19443	5.6217	837211	SLP1	Shewanella-like protein phosphatase 1	protein_coding	GO:0009507,GO:0030145,GO:0016791,GO:0004721	chloroplast|manganese ion binding|phosphatase activity|phosphoprotein phosphatase activity
AT1G07030	748.767	1063.12	434.413	0.408727	-1.29079	1.44595e-09	7.7314e-09	Down	8.71921	9.10954	11.0475	15.6153	17.2052	14.4324	837214	AT1G07030	Probable S-adenosylmethionine carrier 2, chloroplastic	protein_coding	GO:0031969,GO:0005743,GO:0000095	chloroplast membrane|mitochondrial inner membrane|S-adenosyl-L-methionine transmembrane transporter activity
AT1G07090	163.052	100.222	225.881	2.2554	1.17338	0.00185667	0.00412922	Up	4.44943	8.87547	10.5578	2.02025	2.43897	2.67393	837220	LSH6	Protein LIGHT-DEPENDENT SHORT HYPOCOTYLS 6	protein_coding	GO:0005634,GO:0003677,GO:0009299,GO:0090698,GO:0009416	nucleus|DNA binding|mRNA transcription|post-embryonic plant morphogenesis|response to light stimulus
AT1G07128	106.727	57.1777	156.277	2.73612	1.45213	4.78336e-05	0.000139064	Up	5.2228	2.91432	5.08216	0.97781	1.16151	1.12752	10723134	AT1G07128	CST complex subunit STN1	non_coding	GO:0000781,GO:0005634,GO:0003697,GO:0016233	chromosome, telomeric region|nucleus|single-stranded DNA binding|telomere capping
AT1G07143	58.064	0.438469	115.689	270.139	8.07756	4.19785e-11	2.64634e-10	Up	6.55383	5.68769	5.88061	0	0.0438453	0	28716606	AT1G07143		non_coding
AT1G07150	113.176	185.101	41.2513	0.222886	-2.16562	0.010574	0.0200853	Down	1.33977	0.215524	0.610272	1.69643	4.05189	0.613897	837226	MAPKKK13	Mitogen-activated protein kinase kinase kinase 20	protein_coding	GO:0005737,GO:0005634,GO:0005524,GO:0004708,GO:0004709,GO:0004672,GO:0019901,GO:0106310,GO:0009738,GO:0051301,GO:0048235,GO:0046777,GO:0006468,GO:0010082,GO:0090333,GO:0051510,GO:0009737,GO:0009409,GO:0000302,GO:0009651,GO:0009414,GO:0007165	cytoplasm|nucleus|ATP binding|MAP kinase kinase activity|MAP kinase kinase kinase activity|protein kinase activity|protein kinase binding|protein serine kinase activity|abscisic acid-activated signaling pathway|cell division|pollen sperm cell differentiation|protein autophosphorylation|protein phosphorylation|regulation of root meristem growth|regulation of stomatal closure|regulation of unidimen…
AT1G07180	330.108	528.848	131.368	0.248486	-2.00877	3.37018e-18	3.96283e-17	Down	1.97165	1.71911	2.31383	5.19313	5.88954	5.12568	837229	NDA1	Internal alternative NAD(P)H-ubiquinone oxidoreductase A1, mitochondrial	protein_coding	GO:0005743,GO:0005759,GO:0005739,GO:0005777,GO:0050136,GO:0003954,GO:0003959,GO:0016491,GO:0071482,GO:0006116	mitochondrial inner membrane|mitochondrial matrix|mitochondrion|peroxisome|NADH dehydrogenase (quinone) activity|NADH dehydrogenase activity|NADPH dehydrogenase activity|oxidoreductase activity|cellular response to light stimulus|NADH oxidation	ath00190	Oxidative phosphorylation
AT1G07270	10.827	2.33411	19.3198	8.15448	3.02759	0.000349792	0.000889119	Up	0.328504	0.259382	0.386557	0.0363569	0.0141019	0.029164	837238	AT1G07270	Cell division control protein 6 homolog B	protein_coding	GO:0005634,GO:0003688,GO:0051301,GO:0006270,GO:0033314	nucleus|DNA replication origin binding|cell division|DNA replication initiation|mitotic DNA replication checkpoint signaling
AT1G07300	197.123	267.464	126.782	0.473658	-1.07808	2.29827e-06	8.13818e-06	Down	2.86685	2.78999	2.45344	3.41515	3.22212	5.07177	837241	AT1G07300	Josephin-like protein	protein_coding	GO:0004843,GO:0000166,GO:0016579	cysteine-type deubiquitinase activity|nucleotide binding|protein deubiquitination
AT1G07310	1342.95	2112.42	573.468	0.271449	-1.88124	2.93334e-23	5.17804e-22	Down	10.2206	8.51167	11.995	23.8266	22.9171	30.1095	837242	AT1G07310		protein_coding
AT1G07320	11991.1	19558.1	4424.2	0.226208	-2.14428	4.94907e-25	1.00161e-23	Down	83.3732	79.9961	117.624	264.648	245.385	332.587	837243	RPL4	50S ribosomal protein L4, chloroplastic	protein_coding	GO:0009507,GO:0009570,GO:0009535,GO:0022626,GO:0005576,GO:0005634,GO:0000311,GO:0009547,GO:0009579,GO:0003729,GO:0008266,GO:0019843,GO:0003735,GO:0006412	chloroplast|chloroplast stroma|chloroplast thylakoid membrane|cytosolic ribosome|extracellular region|nucleus|plastid large ribosomal subunit|plastid ribosome|thylakoid|mRNA binding|poly(U) RNA binding|rRNA binding|structural constituent of ribosome|translation	ath03010	Ribosome
AT1G07350	35109.7	57137.6	13081.8	0.228951	-2.12689	6.91931e-40	3.67945e-38	Down	229.534	196.017	227.846	649.288	539.043	749.43	837246	SR45a	Serine/arginine-rich splicing factor SR45a	protein_coding	GO:0016607,GO:0005681,GO:0003723,GO:0006397,GO:0048026,GO:0043484,GO:0009644,GO:0008380	nuclear speck|spliceosomal complex|RNA binding|mRNA processing|positive regulation of mRNA splicing, via spliceosome|regulation of RNA splicing|response to high light intensity|RNA splicing
AT1G07360	1188.03	1947.6	428.452	0.219998	-2.18444	2.56985e-11	1.65618e-10	Down	7.8663	5.27957	10.201	24.2589	26.8571	19.6117	837248	MAC5A	Zinc finger CCCH domain-containing protein 4	protein_coding	GO:0005634,GO:0000974,GO:0071006,GO:0071007,GO:0003677,GO:0046872,GO:0003729,GO:0036002,GO:0017070,GO:0042742	nucleus|Prp19 complex|U2-type catalytic step 1 spliceosome|U2-type catalytic step 2 spliceosome|DNA binding|metal ion binding|mRNA binding|pre-mRNA binding|U6 snRNA binding|defense response to bacterium	ath03040	Spliceosome
AT1G07380	361.083	64.7426	657.423	10.2062	3.35138	8.11201e-32	2.59597e-30	Up	6.76043	8.48395	8.29592	0.412211	0.679515	0.454655	837250	AT1G07380	Neutral ceramidase 1	protein_coding	GO:0005783,GO:0005576,GO:0005794,GO:0000325,GO:0102121,GO:0017040,GO:0034599,GO:0090156,GO:0046514,GO:0042759,GO:0046512	endoplasmic reticulum|extracellular region|Golgi apparatus|plant-type vacuole|ceramidase activity|N-acylsphingosine amidohydrolase activity|cellular response to oxidative stress|cellular sphingolipid homeostasis|ceramide catabolic process|long-chain fatty acid biosynthetic process|sphingosine biosynthetic process	ath00600	Sphingolipid metabolism
AT1G07390	102.982	13.3347	192.628	14.5589	3.86383	1.98441e-17	2.21056e-16	Up	1.44898	1.53175	1.76454	0.0236482	0.0894322	0.113818	837251	RLP1	Receptor-like protein 1	protein_coding	GO:0005886,GO:0042742,GO:0045087	plasma membrane|defense response to bacterium|innate immune response
AT1G07400	155706	219590	91822.6	0.418155	-1.25789	0.00021141	0.000558582	Down	4682.05	3413.03	2464.1	6196.6	6223.85	4449.09	837252	AT1G07400	17.8 kDa class I heat shock protein	protein_coding	GO:0005737,GO:0043621,GO:0051082,GO:0071456,GO:0051259,GO:0006457,GO:0009408,GO:0042542,GO:0006979,GO:0009651	cytoplasm|protein self-association|unfolded protein binding|cellular response to hypoxia|protein complex oligomerization|protein folding|response to heat|response to hydrogen peroxide|response to oxidative stress|response to salt stress	ath04141	Protein processing in endoplasmic reticulum
AT1G07420	799.766	1111.9	487.629	0.438661	-1.18882	7.97113e-09	3.87799e-08	Down	7.65796	9.41473	8.78184	13.497	14.0031	11.8931	837254	SMO2-1	Methylsterol monooxygenase 2-2	protein_coding	GO:0009941,GO:0005783,GO:0005789,GO:0016020,GO:0000254,GO:0005506,GO:0016491,GO:0080065,GO:0009793,GO:0016126	chloroplast envelope|endoplasmic reticulum|endoplasmic reticulum membrane|membrane|C-4 methylsterol oxidase activity|iron ion binding|oxidoreductase activity|4-alpha-methyl-delta7-sterol oxidation|embryo development ending in seed dormancy|sterol biosynthetic process	ath00100	Steroid biosynthesis
AT1G07440	2228.41	3039.04	1417.77	0.466551	-1.09989	8.77936e-21	1.28987e-19	Down	33.5808	33.3544	36.4234	44.6508	48.7781	56.612	837256	AT1G07440	Tropinone reductase homolog At1g07440	protein_coding	GO:0016491	oxidoreductase activity	ath00960	Tropane, piperidine and pyridine alkaloid biosynthesis
AT1G07470	537.54	341.968	733.112	2.14495	1.10095	3.49855e-14	3.00718e-13	Up	14.7691	13.9207	14.2864	4.15684	4.50906	4.88298	837259	AT1G07470		protein_coding			ath03022	Basal transcription factors
AT1G07485	6.90879	0	13.8176	62.8689	5.97427	7.04487e-05	0.0001996	Up	0.528174	0.932005	0.614684	0	0	0	5007669	AT1G07485	Small polypeptide DEVIL 9	protein_coding	GO:0005886,GO:0008285,GO:0048367	plasma membrane|negative regulation of cell population proliferation|shoot system development
AT1G07490	59.7935	9.15728	110.43	12.2396	3.61348	3.11102e-07	1.22951e-06	Up	4.48271	5.39018	7.2257	0.259651	0.604272	0.0446318	837263	RTFL3	Small polypeptide DEVIL 9	protein_coding	GO:0005886,GO:0008285,GO:0048367	plasma membrane|negative regulation of cell population proliferation|shoot system development
AT1G07510	1855.42	2787.93	922.916	0.33105	-1.59488	0.00271751	0.00585548	Down	5.38325	4.42232	3.78136	10.866	12.677	3.20033	837265	ftsh10	ATP-dependent zinc metalloprotease FTSH 10, mitochondrial	protein_coding	GO:0009535,GO:0005745,GO:0005739,GO:0005524,GO:0016887,GO:0004176,GO:0004222,GO:0008270,GO:0034982	chloroplast thylakoid membrane|m-AAA complex|mitochondrion|ATP binding|ATP hydrolysis activity|ATP-dependent peptidase activity|metalloendopeptidase activity|zinc ion binding|mitochondrial protein processing
AT1G07560	6.6792	0	13.3584	60.7488	5.92478	0.000192252	0.000510739	Up	0.18112	0.0802859	0.233425	0	0	0	837270	AT1G07560	Probable LRR receptor-like serine/threonine-protein kinase At1g07560	protein_coding	GO:0016020,GO:0005524,GO:0106310,GO:0004674,GO:0006468	membrane|ATP binding|protein serine kinase activity|protein serine/threonine kinase activity|protein phosphorylation
AT1G07570	465.247	651.302	279.191	0.428491	-1.22266	1.72113e-12	1.26305e-11	Down	3.81785	4.49126	4.29507	6.65225	5.47144	7.82174	837271	APK1A	Probable serine/threonine-protein kinase PBL9	protein_coding	GO:0005886,GO:0005524,GO:0106310,GO:0004674,GO:0004713,GO:0006952	plasma membrane|ATP binding|protein serine kinase activity|protein serine/threonine kinase activity|protein tyrosine kinase activity|defense response
AT1G07590	7203.67	2380.45	12026.9	5.05271	2.33706	1.17501e-07	4.92418e-07	Up	177.938	156.395	160.368	23.6456	30.2544	10.202	837272	AT1G07590	Pentatricopeptide repeat-containing protein At1g07590, mitochondrial	protein_coding	GO:0005739	mitochondrion
AT1G07610	1101.33	40.1088	2162.56	54.3701	5.76474	2.25907e-96	1.07316e-93	Up	128.142	112.881	130.28	1.23815	2.06506	1.29115	837274	MT1C		protein_coding
AT1G07620	158.056	0.438469	315.673	737.184	9.52588	2.61858e-15	2.46055e-14	Up	4.77563	5.0653	4.25442	0	0.0124877	0	837275	ATOBGM	Protein TRM32	protein_coding
AT1G07660	830.991	370.107	1291.88	3.49105	1.80366	1.54676e-29	4.30534e-28	Up	64.2977	56.995	55.8342	10.2577	11.015	13.1759	837279	AT1G07660	Histone H4 variant TH011	protein_coding	GO:0000786,GO:0005634,GO:0003677,GO:0046982,GO:0030527,GO:0006334	nucleosome|nucleus|DNA binding|protein heterodimerization activity|structural constituent of chromatin|nucleosome assembly
AT1G07670	2776.93	4148.57	1405.3	0.338744	-1.56173	4.74659e-07	1.83818e-06	Down	13.9838	11.3242	10.6379	27.5835	25.8968	16.995	837280	ECA4	Calcium-transporting ATPase 4, endoplasmic reticulum-type	protein_coding	GO:0005783,GO:0005576,GO:0016020,GO:0005524,GO:0016887,GO:0046872,GO:0005388,GO:0015662,GO:0070588,GO:0006874,GO:0034220	endoplasmic reticulum|extracellular region|membrane|ATP binding|ATP hydrolysis activity|metal ion binding|P-type calcium transporter activity|P-type ion transporter activity|calcium ion transmembrane transport|cellular calcium ion homeostasis|ion transmembrane transport
AT1G07700	2169.74	786.1	3553.37	4.52129	2.17673	4.17156e-13	3.22399e-12	Up	77.4326	71.8606	68.0296	11.6936	12.6313	7.5395	837283	AT1G07700	Thioredoxin-like 4, chloroplastic	protein_coding	GO:0009507,GO:0009570	chloroplast|chloroplast stroma
AT1G07728	636.519	990.452	282.587	0.285308	-1.80941	2.09879e-29	5.78169e-28	Down	3.61958	3.88776	4.1001	7.94778	8.3647	11.3784	5007671	AT1G07728	Exocyst complex component EXO70H1	non_coding	GO:0005829,GO:0012505,GO:0000145,GO:0016020,GO:0005634,GO:0045335,GO:0031982,GO:0005546,GO:0006952,GO:0006887,GO:1900426,GO:0009617,GO:0009620,GO:0002237	cytosol|endomembrane system|exocyst|membrane|nucleus|phagocytic vesicle|vesicle|phosphatidylinositol-4,5-bisphosphate binding|defense response|exocytosis|positive regulation of defense response to bacterium|response to bacterium|response to fungus|response to molecule of bacterial origin
AT1G07743	22.7928	12.2785	33.3071	2.7079	1.43717	0.0179644	0.0323416	Up	1.79308	1.12601	1.13871	0.176398	0.273681	0.601372	28716709	AT1G07743		non_coding
AT1G07750	526.469	143.001	909.937	6.36259	2.66961	4.87008e-30	1.39742e-28	Up	17.1517	18.5122	22.0491	2.3129	1.94768	1.79428	837290	AT1G07750	Glutelin type-D 1	protein_coding	GO:0000326,GO:0045735	protein storage vacuole|nutrient reservoir activity
AT1G07810	1108.71	1553.36	664.062	0.427542	-1.22586	4.45145e-09	2.24008e-08	Down	5.72042	5.64671	6.6374	9.96688	9.80993	8.36579	837296	ECA1	Calcium-transporting ATPase 1, endoplasmic reticulum-type	protein_coding	GO:0005783,GO:0005789,GO:0005576,GO:0016020,GO:0000325,GO:0005524,GO:0016887,GO:0046872,GO:0005388,GO:0015662,GO:0070588,GO:0006816,GO:0006874,GO:0034220,GO:0010042	endoplasmic reticulum|endoplasmic reticulum membrane|extracellular region|membrane|plant-type vacuole|ATP binding|ATP hydrolysis activity|metal ion binding|P-type calcium transporter activity|P-type ion transporter activity|calcium ion transmembrane transport|calcium ion transport|cellular calcium ion homeostasis|ion transmembrane transport|response to manganese ion
AT1G07820	815.131	460.496	1169.77	2.53884	1.34417	1.39627e-06	5.10485e-06	Up	33.9366	43.6669	41.1636	9.35018	7.19672	15.6452	837297	AT1G07820	Histone H4 variant TH011	protein_coding	GO:0000786,GO:0005634,GO:0003677,GO:0046982,GO:0030527,GO:0006334	nucleosome|nucleus|DNA binding|protein heterodimerization activity|structural constituent of chromatin|nucleosome assembly
AT1G07840	618.44	858.399	378.481	0.440902	-1.18147	2.01438e-06	7.1841e-06	Down	5.69349	9.52037	8.43492	11.8321	9.92137	14.5968	837299	AT1G07840	Protein THALLO	protein_coding	GO:0005730,GO:0032040,GO:0003723,GO:0006325,GO:0000462,GO:0006364	nucleolus|small-subunit processome|RNA binding|chromatin organization|maturation of SSU-rRNA from tricistronic rRNA transcript (SSU-rRNA, 5.8S rRNA, LSU-rRNA)|rRNA processing
AT1G07850	28.2762	53.7863	2.76602	0.0512028	-4.28763	9.29462e-05	0.000258443	Down	0.0990654	0.0123506	0.0124899	0.63591	0.829265	0.11873	837300	AT1G07850		protein_coding
AT1G07880	100.349	43.1357	157.563	3.67038	1.87593	7.81134e-06	2.55795e-05	Up	3.54243	3.68033	2.28273	0.406576	0.827927	0.50668	837303	ATMPK13	Mitogen-activated protein kinase 13	protein_coding	GO:0005737,GO:0005634,GO:0005524,GO:0004707,GO:0106310,GO:0004674,GO:0035556,GO:0010311,GO:0006468	cytoplasm|nucleus|ATP binding|MAP kinase activity|protein serine kinase activity|protein serine/threonine kinase activity|intracellular signal transduction|lateral root formation|protein phosphorylation	ath04148	Efferocytosis
AT1G07910	608.481	964.334	252.627	0.262003	-1.93234	1.83697e-28	4.73118e-27	Down	1.80477	1.91657	2.33106	5.1904	4.98958	5.36694	837306	RNL	tRNA ligase 1	protein_coding	GO:0005737,GO:0005634,GO:0005524,GO:0004519,GO:0016301,GO:0046872,GO:0003729,GO:0003972,GO:0009734,GO:0016310,GO:0010928,GO:0042245,GO:0006412,GO:0006388	cytoplasm|nucleus|ATP binding|endonuclease activity|kinase activity|metal ion binding|mRNA binding|RNA ligase (ATP) activity|auxin-activated signaling pathway|phosphorylation|regulation of auxin mediated signaling pathway|RNA repair|translation|tRNA splicing, via endonucleolytic cleavage and ligation
AT1G07943	49.6051	90.8844	8.32577	0.0918774	-3.44415	2.40583e-05	7.32613e-05	Down	0.0675785	1.28062	0.74977	4.72685	7.03199	3.16774	28716747	AT1G07943	Nuclear transcription factor Y subunit A-5	non_coding	GO:0016602,GO:0003700,GO:0000981,GO:0000978,GO:0000976,GO:0009738,GO:0009785,GO:0009793,GO:0045892,GO:0006357,GO:0009414,GO:0048316,GO:0010262	CCAAT-binding factor complex|DNA-binding transcription factor activity|DNA-binding transcription factor activity, RNA polymerase II-specific|RNA polymerase II cis-regulatory region sequence-specific DNA binding|transcription cis-regulatory region binding|abscisic acid-activated signaling pathway|blue light signaling pathway|embryo development ending in seed dormancy|negative regulation of DNA-tem…			NF-YA
AT1G07985	7.26406	1.57455	12.9536	8.18497	3.03298	0.00694029	0.0137513	Up	0.171314	0.569544	0.633564	0.05056	0.0294164	0.0304179	2745747	AT1G07985		protein_coding
AT1G08000	147.266	211.113	83.4194	0.395103	-1.3397	1.58089e-05	4.95377e-05	Down	1.03671	0.894572	1.65659	1.89767	1.84815	2.40745	837315	GATA10	GATA transcription factor 10	protein_coding	GO:0005634,GO:0003700,GO:0043565,GO:0008270,GO:0030154	nucleus|DNA-binding transcription factor activity|sequence-specific DNA binding|zinc ion binding|cell differentiation			GATA
AT1G08043	153.268	221.804	84.7322	0.382516	-1.38641	0.000586238	0.00142815	Down	2.69548	3.00984	3.4575	4.1246	7.87839	3.87042	28716767	AT1G08043		non_coding
AT1G08060	413.666	672.071	155.261	0.231137	-2.11318	2.76778e-27	6.58873e-26	Down	0.657094	0.801004	0.867312	2.20504	2.31093	2.23836	837322	MOM	Helicase protein MOM1	protein_coding	GO:0005634,GO:0051537,GO:0005524,GO:0004386,GO:0016787,GO:0046872,GO:0042803,GO:0032183,GO:0042742,GO:0031507,GO:0045814,GO:0010468,GO:0031047	nucleus|2 iron, 2 sulfur cluster binding|ATP binding|helicase activity|hydrolase activity|metal ion binding|protein homodimerization activity|SUMO binding|defense response to bacterium|heterochromatin formation|negative regulation of gene expression, epigenetic|regulation of gene expression|RNA-mediated gene silencing
AT1G08080	2.99759	0	5.99517	27.2629	4.76887	0.00874085	0.0169052	Up	0.261976	0.232256	0.146797	0	0	0	837326	ACA7	Alpha carbonic anhydrase 7	protein_coding	GO:0009570,GO:0004089,GO:0016836,GO:0008270,GO:0006730	chloroplast stroma|carbonate dehydratase activity|hydro-lyase activity|zinc ion binding|one-carbon metabolic process	ath00910	Nitrogen metabolism
AT1G08090	128.543	0.383032	256.704	599.462	9.22753	1.53424e-12	1.12939e-11	Up	4.21727	1.80447	6.02703	0	0	0.0135735	837327	NRT2:1	High-affinity nitrate transporter 2.1	protein_coding	GO:0016020,GO:0009705,GO:0005886,GO:0015112,GO:0071249,GO:0048527,GO:0042128,GO:0015706,GO:0010167	membrane|plant-type vacuole membrane|plasma membrane|nitrate transmembrane transporter activity|cellular response to nitrate|lateral root development|nitrate assimilation|nitrate transmembrane transport|response to nitrate	ath00910	Nitrogen metabolism
AT1G08120	6.66663	12.7873	0.545969	0.0426957	-4.54977	0.0152647	0.027965	Down	0.0256889	0.0256213	0	0.295682	0.476393	0	837331	AT1G08120		protein_coding
AT1G08160	67.1619	29.3526	104.971	3.60218	1.84887	1.72178e-05	5.36616e-05	Up	2.84784	4.18163	3.19154	0.396896	0.923674	0.589928	837337	AT1G08160	Uncharacterized protein At1g08160	protein_coding	GO:0016020	membrane
AT1G08173	4.5187	0	9.03739	41.085	5.36054	0.00225089	0.00493005	Up	0.992075	0.549704	0.277951	0	0	0	28716790	AT1G08173		non_coding
AT1G08180	147.517	62.0615	232.973	3.74966	1.90676	0.0142468	0.0262796	Up	5.47471	8.7085	10.0244	0.422582	0.462801	3.79855	837339	AT1G08180	Cyclin-dependent protein kinase inhibitor SMR2	protein_coding	GO:0005634,GO:0004860,GO:0007049,GO:0045839,GO:0032875	nucleus|protein kinase inhibitor activity|cell cycle|negative regulation of mitotic nuclear division|regulation of DNA endoreduplication
AT1G08200	5268.64	7489.87	3047.41	0.406879	-1.29733	0.00537366	0.0109195	Down	64.9531	53.1425	45.0861	93.7457	128.148	40.9471	837341	AXS2	UDP-D-apiose/UDP-D-xylose synthase 2	protein_coding	GO:0048046,GO:0005737,GO:0005829,GO:0005576,GO:0016831,GO:0071555	apoplast|cytoplasm|cytosol|extracellular region|carboxy-lyase activity|cell wall organization	ath00520	Amino sugar and nucleotide sugar metabolism
AT1G08210	847.965	1269.91	426.019	0.335572	-1.57531	6.56213e-20	8.95776e-19	Down	6.26331	8.09936	8.29235	13.4622	15.205	16.9345	837342	AT1G08210	Aspartic proteinase 36	protein_coding	GO:0005737,GO:0005829,GO:0005886,GO:0090406,GO:0004190,GO:0009555,GO:0009846,GO:0009860,GO:0010183,GO:0030163,GO:0006508	cytoplasm|cytosol|plasma membrane|pollen tube|aspartic-type endopeptidase activity|pollen development|pollen germination|pollen tube growth|pollen tube guidance|protein catabolic process|proteolysis
AT1G08213	26.2655	3.7669	48.7641	13.3718	3.74112	1.68999e-07	6.92221e-07	Up	3.60739	2.75134	3.15691	0.0939398	0.327931	0.056516	28716797	AT1G08213		non_coding
AT1G08217	4.4857	0	8.9714	40.8066	5.35073	0.00117478	0.00271115	Up	0.560338	0.447092	0.847752	0	0	0	28716798	AT1G08217		non_coding
AT1G08230	1346.46	841.555	1851.37	2.20077	1.13801	3.36384e-05	0.000100249	Up	17.9161	22.2591	20.2101	5.81453	7.59458	4.82112	837344	AT1G08230	GABA transporter 1	protein_coding	GO:0016020,GO:0005886,GO:0015171,GO:0015185,GO:0003333,GO:0015812	membrane|plasma membrane|amino acid transmembrane transporter activity|gamma-aminobutyric acid transmembrane transporter activity|amino acid transmembrane transport|gamma-aminobutyric acid transport
AT1G08273	38.198	66.1489	10.2471	0.155393	-2.686	3.29173e-06	1.13918e-05	Down	0.271679	1.08386	0.712454	1.97245	3.24685	3.82048	28716807	AT1G08273	TORTIFOLIA1-like protein 5	non_coding	GO:0005874,GO:0008017	microtubule|microtubule binding
AT1G08283	12.1652	2.51343	21.8169	8.95663	3.16296	0.00048972	0.0012111	Up	1.70611	1.35129	0.961629	0.0444286	0.206793	0.0534583	28716809	AT1G08283		non_coding
AT1G08290	111.898	18.8133	204.983	10.9374	3.45119	1.69768e-05	5.29645e-05	Up	4.47088	3.9212	2.2905	0.263899	0.350947	0.0151206	837349	WIP3	Zinc finger protein WIP3	protein_coding	GO:0005634,GO:0003700,GO:0046872,GO:0048856,GO:0006355,GO:0010468	nucleus|DNA-binding transcription factor activity|metal ion binding|anatomical structure development|regulation of DNA-templated transcription|regulation of gene expression			C2H2
AT1G08293	5.48092	0.383032	10.5788	24.71	4.62702	0.00296118	0.00632757	Up	1.1866	1.97247	0.698148	0	0	0.105344	28716811	AT1G08293		non_coding
AT1G08300	661.812	1159.58	164.039	0.14146	-2.82153	2.62359e-21	4.01464e-20	Down	2.3597	2.44067	1.79605	12.2648	10.6474	8.12357	837350	NVL	Protein NO VEIN-LIKE	protein_coding
AT1G08320	66.2708	0	132.542	602.944	9.23588	2.87516e-13	2.25715e-12	Up	1.05475	1.4183	2.14669	0	0	0	837353	TGA9	Transcription factor TGA9	protein_coding	GO:0005634,GO:0003700,GO:0042803,GO:0000976,GO:0048653,GO:0071588,GO:0002237	nucleus|DNA-binding transcription factor activity|protein homodimerization activity|transcription cis-regulatory region binding|anther development|hydrogen peroxide mediated signaling pathway|response to molecule of bacterial origin	ath04075	Plant hormone signal transduction	bZIP
AT1G08370	658.328	974.366	342.291	0.351219	-1.50956	5.49641e-12	3.79512e-11	Down	5.96477	6.37067	7.43732	11.3524	10.0002	17.1622	837357	DCP1	mRNA-decapping enzyme-like protein	protein_coding	GO:0005737,GO:0005576,GO:0000932,GO:0008047,GO:0016787,GO:0003729,GO:0042803,GO:0000290,GO:0031087,GO:0006952,GO:0006397,GO:0043085	cytoplasm|extracellular region|P-body|enzyme activator activity|hydrolase activity|mRNA binding|protein homodimerization activity|deadenylation-dependent decapping of nuclear-transcribed mRNA|deadenylation-independent decapping of nuclear-transcribed mRNA|defense response|mRNA processing|positive regulation of catalytic activity	ath03018	RNA degradation
AT1G08380	75187.1	111250	39123.9	0.351676	-1.50768	5.79097e-21	8.6448e-20	Down	1386.62	1557.42	1798.53	2910.42	3083.31	3069.4	837358	PSAO	Photosystem I subunit O	protein_coding	GO:0009507,GO:0009535,GO:0005576,GO:0009522,GO:0009579,GO:0003729,GO:0009768,GO:0009767	chloroplast|chloroplast thylakoid membrane|extracellular region|photosystem I|thylakoid|mRNA binding|photosynthesis, light harvesting in photosystem I|photosynthetic electron transport chain	ath00195	Photosynthesis
AT1G08420	1450.33	2065.01	835.652	0.404663	-1.30521	6.97779e-19	8.69256e-18	Down	6.402	6.13081	7.61802	10.5086	10.4764	12.728	837362	BSL2	Serine/threonine-protein phosphatase BSL2	protein_coding	GO:0005737,GO:0005576,GO:0005634,GO:0005886,GO:0046872,GO:0017018,GO:0009742	cytoplasm|extracellular region|nucleus|plasma membrane|metal ion binding|myosin phosphatase activity|brassinosteroid mediated signaling pathway
AT1G08430	14.8319	0.376527	29.2872	68.3685	6.09526	2.24806e-05	6.87902e-05	Up	0.781788	0.465104	0.221341	0.0121437	0	0	837363	ALMT1	Aluminum-activated malate transporter 1	protein_coding	GO:0009705,GO:0005886,GO:0015140,GO:0071423,GO:0010044	plant-type vacuole membrane|plasma membrane|malate transmembrane transporter activity|malate transmembrane transport|response to aluminum ion
AT1G08440	12.5791	0	25.1583	114.471	6.83884	1.61945e-06	5.86563e-06	Up	0.312574	0.712577	0.360306	0	0	0	837364	AT1G08440	Aluminum-activated malate transporter 2	protein_coding	GO:0009705,GO:0098656,GO:0015743	plant-type vacuole membrane|anion transmembrane transport|malate transport
AT1G08490	1291.1	1987.83	594.365	0.298993	-1.74182	1.01382e-20	1.48442e-19	Down	10.2778	9.19186	12.8501	22.1165	22.5145	28.7165	837370	CPNIFS	Cysteine desulfurase 1, chloroplastic	protein_coding	GO:0009507,GO:0009570,GO:0031071,GO:0030170,GO:0009000,GO:0006534,GO:0018283,GO:0010269,GO:0001887,GO:0006790	chloroplast|chloroplast stroma|cysteine desulfurase activity|pyridoxal phosphate binding|selenocysteine lyase activity|cysteine metabolic process|iron incorporation into metallo-sulfur cluster|response to selenium ion|selenium compound metabolic process|sulfur compound metabolic process	ath00450	Selenocompound metabolism
AT1G08507	36.0614	18.3959	53.7269	2.92678	1.54932	0.00623939	0.0124946	Up	1.65593	5.15491	3.18856	0.755287	0.82717	0.694957	28716850	AT1G08507		non_coding
AT1G08510	2752.33	3987.9	1516.75	0.380307	-1.39476	3.16119e-17	3.45132e-16	Down	24.0758	20.5052	22.4312	35.2584	35.1787	49.7762	837372	FATB	Palmitoyl-acyl carrier protein thioesterase, chloroplastic	protein_coding	GO:0009507,GO:0009536,GO:0000036,GO:0016297,GO:0016296,GO:0006633	chloroplast|plastid|acyl carrier activity|acyl-[acyl-carrier-protein] hydrolase activity|palmitoyl-[acyl-carrier-protein] hydrolase activity|fatty acid biosynthetic process	ath00061	Fatty acid biosynthesis
AT1G08520	5261.73	7628.21	2895.25	0.379551	-1.39763	3.56579e-18	4.17676e-17	Down	32.249	34.5494	41.9392	64.4944	61.711	66.5766	837374	ALB1	Magnesium-chelatase subunit ChlD, chloroplastic	protein_coding	GO:0009507,GO:0009570,GO:0009534,GO:0005576,GO:0010007,GO:0005524,GO:0016851,GO:0015995,GO:0015979	chloroplast|chloroplast stroma|chloroplast thylakoid|extracellular region|magnesium chelatase complex|ATP binding|magnesium chelatase activity|chlorophyll biosynthetic process|photosynthesis	ath00860	Porphyrin metabolism
AT1G08530	399.176	226.906	571.446	2.5183	1.33245	1.01601e-10	6.15276e-10	Up	12.3224	13.8156	10.0365	3.13459	3.04547	3.53364	837375	AT1G08530		protein_coding
AT1G08540	1547.71	2094.64	1000.78	0.477804	-1.06551	2.79545e-10	1.61728e-09	Down	13.4416	18.6954	16.3775	21.838	21.07	25.703	837376	SIG2	RNA polymerase sigma factor sigB	protein_coding	GO:0009507,GO:0003677,GO:0016987,GO:0071482,GO:0009658,GO:0006352,GO:2001141,GO:0010114,GO:0006399	chloroplast|DNA binding|sigma factor activity|cellular response to light stimulus|chloroplast organization|DNA-templated transcription initiation|regulation of RNA biosynthetic process|response to red light|tRNA metabolic process
AT1G08550	2338.41	3821.91	854.917	0.223704	-2.16034	1.01365e-32	3.43403e-31	Down	9.3783	13.2778	10.194	31.2694	30.7236	37.2919	837377	NPQ1	Violaxanthin de-epoxidase, chloroplastic	protein_coding	GO:0009507,GO:0009534,GO:0009535,GO:0005829,GO:0005576,GO:0031977,GO:0016491,GO:0019904,GO:0046422,GO:0015994,GO:0006631,GO:0009408,GO:0010028	chloroplast|chloroplast thylakoid|chloroplast thylakoid membrane|cytosol|extracellular region|thylakoid lumen|oxidoreductase activity|protein domain specific binding|violaxanthin de-epoxidase activity|chlorophyll metabolic process|fatty acid metabolic process|response to heat|xanthophyll cycle	ath00906	Carotenoid biosynthesis
AT1G08560	125.258	28.5633	221.953	7.72612	2.94974	4.1228e-08	1.83534e-07	Up	6.11278	5.55478	4.16903	0.446723	0.139951	0.847618	837378	SYP111	Syntaxin-related protein KNOLLE	protein_coding	GO:0009504,GO:0012505,GO:0016020,GO:0009524,GO:0005886,GO:0009506,GO:0031201,GO:0005484,GO:0000149,GO:0007049,GO:0051301,GO:0006887,GO:0006886,GO:0048278,GO:0006906	cell plate|endomembrane system|membrane|phragmoplast|plasma membrane|plasmodesma|SNARE complex|SNAP receptor activity|SNARE binding|cell cycle|cell division|exocytosis|intracellular protein transport|vesicle docking|vesicle fusion	ath04130	SNARE interactions in vesicular transport
AT1G08570	5191.09	3006.08	7376.11	2.45353	1.29486	2.27053e-05	6.94379e-05	Up	136.066	137.712	153.003	32.2472	25.6408	62.707	837379	ACHT4	Thioredoxin-like 1-1, chloroplastic	protein_coding	GO:0009507,GO:0031969,GO:0009570,GO:0016671,GO:0045454	chloroplast|chloroplast membrane|chloroplast stroma|oxidoreductase activity, acting on a sulfur group of donors, disulfide as acceptor|cell redox homeostasis
AT1G08580	705.958	352.584	1059.33	3.00147	1.58567	6.20182e-11	3.83945e-10	Up	39.1333	41.8541	41.8819	9.13557	6.28746	12.6009	837380	AT1G08580		protein_coding
AT1G08592	98.4225	153.994	42.8505	0.278121	-1.84621	0.000553387	0.00135476	Down	0.334673	0.455912	0.502219	0.643224	0.555045	2.07837	10723107	AT1G08592	Leucine-rich repeat receptor-like protein kinase PXL1	non_coding	GO:0005886,GO:0005524,GO:0106310,GO:0004674,GO:0030154,GO:0010087,GO:0010067,GO:0006468	plasma membrane|ATP binding|protein serine kinase activity|protein serine/threonine kinase activity|cell differentiation|phloem or xylem histogenesis|procambium histogenesis|protein phosphorylation
AT1G08600	595.84	806.903	384.776	0.477049	-1.06779	2.77191e-08	1.25967e-07	Down	2.24269	2.65652	2.66499	3.4808	3.79787	3.34264	837382	ATRX	Protein CHROMATIN REMODELING 20	protein_coding	GO:0000781,GO:0005634,GO:0005524,GO:0016887,GO:0140658,GO:0003677,GO:0004386,GO:0046872,GO:0006281,GO:0043007,GO:0009555	chromosome, telomeric region|nucleus|ATP binding|ATP hydrolysis activity|ATP-dependent chromatin remodeler activity|DNA binding|helicase activity|metal ion binding|DNA repair|maintenance of rDNA|pollen development
AT1G08650	1324.78	860.274	1789.28	2.07966	1.05635	0.00331857	0.00701623	Up	35.2143	39.2356	38.9673	17.5294	10.3404	8.14752	837387	PPCK1	Phosphoenolpyruvate carboxylase kinase 1	protein_coding	GO:0005737,GO:0005634,GO:0005524,GO:0009931,GO:0005516,GO:0004683,GO:0106310,GO:0004674,GO:0035556,GO:0018105,GO:0046777,GO:0046898,GO:0009416	cytoplasm|nucleus|ATP binding|calcium-dependent protein serine/threonine kinase activity|calmodulin binding|calmodulin-dependent protein kinase activity|protein serine kinase activity|protein serine/threonine kinase activity|intracellular signal transduction|peptidyl-serine phosphorylation|protein autophosphorylation|response to cycloheximide|response to light stimulus
AT1G08660	1458.05	1986.09	930.021	0.468234	-1.0947	2.41548e-07	9.70051e-07	Down	13.9669	18.3285	14.5555	20.0301	18.3985	29.9481	837388	MGP2	Sialyltransferase-like protein 1	protein_coding	GO:0005768,GO:0005794,GO:0000139,GO:0000138,GO:0005802,GO:0008373,GO:0009846,GO:0009860,GO:0006486	endosome|Golgi apparatus|Golgi membrane|Golgi trans cisterna|trans-Golgi network|sialyltransferase activity|pollen germination|pollen tube growth|protein glycosylation
AT1G08670	3.1228	0	6.2456	28.4111	4.82838	0.00880122	0.0170066	Up	0.13876	0.115329	0.279911	0	0	0	837389	AT1G08670		protein_coding
AT1G08680	887.243	1268.02	506.465	0.399514	-1.32368	6.22707e-21	9.26992e-20	Down	5.27094	5.76119	5.82616	9.14991	9.56839	9.68262	837390	ZIGA4	Probable ADP-ribosylation factor GTPase-activating protein AGD14	protein_coding	GO:0005096,GO:0046872	GTPase activator activity|metal ion binding
AT1G08700	557.359	777.149	337.569	0.434231	-1.20347	1.61818e-13	1.30388e-12	Down	6.87298	5.81905	6.2852	9.08736	8.9535	11.6665	837391	PS1	Presenilin-like protein At1g08700	protein_coding	GO:0005789,GO:0000139,GO:0005798,GO:0043231,GO:0005634,GO:0005886,GO:0004190,GO:0004175,GO:0007219,GO:0016485	endoplasmic reticulum membrane|Golgi membrane|Golgi-associated vesicle|intracellular membrane-bounded organelle|nucleus|plasma membrane|aspartic-type endopeptidase activity|endopeptidase activity|Notch signaling pathway|protein processing
AT1G08710	347.133	467.87	226.396	0.48386	-1.04734	6.64006e-08	2.86872e-07	Down	4.60161	4.42942	5.86455	6.93252	6.46817	7.35342	837392	AT1G08710	F-box protein SKIP24	protein_coding	GO:0005634,GO:0005886,GO:0016567	nucleus|plasma membrane|protein ubiquitination
AT1G08730	11.3206	20.5	2.14126	0.104971	-3.25193	0.0118482	0.0222564	Down	0	0.0353034	0.00510022	0.0223855	0.093774	0.150837	837394	XIC	Myosin-9	protein_coding	GO:0015629,GO:0005737,GO:0016459,GO:0031982,GO:0051015,GO:0005524,GO:0005516,GO:0003774,GO:0000146,GO:0007015,GO:0030048,GO:0051640,GO:0009860,GO:0030050	actin cytoskeleton|cytoplasm|myosin complex|vesicle|actin filament binding|ATP binding|calmodulin binding|cytoskeletal motor activity|microfilament motor activity|actin filament organization|actin filament-based movement|organelle localization|pollen tube growth|vesicle transport along actin filament	ath04814	Motor proteins
AT1G08753	7.70941	1.58757	13.8312	8.70426	3.12172	0.00403465	0.00839323	Up	0.676028	1.01138	0.779262	0	0.049749	0.154328	28716897	AT1G08753	Ycf20-like protein	non_coding	GO:0009507,GO:0016020,GO:0010196	chloroplast|membrane|nonphotochemical quenching
AT1G08757	5.53871	0.766064	10.3114	13.1302	3.71482	0.0131064	0.0243632	Up	0.308758	0.27373	0.726644	0	0	0.073096	28716898	AT1G08757		non_coding
AT1G08810	175.539	247.451	103.627	0.418585	-1.25641	0.0168935	0.030643	Down	2.51195	2.03687	3.25454	2.45913	2.23028	8.50689	837403	MYB60	Transcription factor MYB60	protein_coding	GO:0005634,GO:0003700,GO:0000976,GO:0080148,GO:0009737,GO:0009646,GO:0009733,GO:0009637,GO:0009409,GO:0009416,GO:1902074,GO:0009744,GO:0009411,GO:0009414,GO:0010118	nucleus|DNA-binding transcription factor activity|transcription cis-regulatory region binding|negative regulation of response to water deprivation|response to abscisic acid|response to absence of light|response to auxin|response to blue light|response to cold|response to light stimulus|response to salt|response to sucrose|response to UV|response to water deprivation|stomatal movement			MYB
AT1G08890	861.324	476.735	1245.91	2.61565	1.38717	8.60825e-14	7.14913e-13	Up	22.7484	21.5721	21.5403	4.6128	6.31391	6.10075	837410	AT1G08890	Sugar transporter ERD6-like 1	protein_coding	GO:0016020,GO:0051119,GO:0022857,GO:0055085	membrane|sugar transmembrane transporter activity|transmembrane transporter activity|transmembrane transport
AT1G08910	737.961	1253	222.922	0.177921	-2.49069	4.02921e-18	4.70155e-17	Down	2.50563	2.6097	2.4806	11.1578	10.0972	7.07229	837412	AT1G08910	E4 SUMO-protein ligase PIAL1	protein_coding	GO:0005634,GO:0016874,GO:0019789,GO:0008270,GO:0051176,GO:0016925,GO:0009737,GO:0006970,GO:0009651	nucleus|ligase activity|SUMO transferase activity|zinc ion binding|positive regulation of sulfur metabolic process|protein sumoylation|response to abscisic acid|response to osmotic stress|response to salt stress	ath04120	Ubiquitin mediated proteolysis
AT1G08960	132.492	195.991	68.994	0.351859	-1.50693	0.000980741	0.00229631	Down	0.871979	0.783943	1.47408	1.42448	1.30327	3.46722	837416	CAX11	Cation/calcium exchanger 5	protein_coding	GO:0016020,GO:0034399,GO:0005886,GO:0015297,GO:0008324,GO:0015079,GO:0015081,GO:0006812,GO:0071805,GO:0006814	membrane|nuclear periphery|plasma membrane|antiporter activity|cation transmembrane transporter activity|potassium ion transmembrane transporter activity|sodium ion transmembrane transporter activity|cation transport|potassium ion transmembrane transport|sodium ion transport
AT1G08980	6517.29	9926.48	3108.1	0.313114	-1.67524	3.96039e-54	4.03148e-52	Down	66.7875	64.088	64.8969	132.164	137.882	152.54	837418	AMI1	Amidase 1	protein_coding	GO:0005737,GO:0005829,GO:0005576,GO:0005654,GO:0004040,GO:0004067,GO:0016810,GO:0043864,GO:0009851,GO:0009684	cytoplasm|cytosol|extracellular region|nucleoplasm|amidase activity|asparaginase activity|hydrolase activity, acting on carbon-nitrogen (but not peptide) bonds|indoleacetamide hydrolase activity|auxin biosynthetic process|indoleacetic acid biosynthetic process	ath00330,ath00360,ath00380	Arginine and proline metabolism|Phenylalanine metabolism|Tryptophan metabolism
AT1G09020	825.089	1165.19	484.993	0.416304	-1.26429	2.45906e-17	2.70966e-16	Down	5.67774	6.49335	7.18833	10.0541	10.0724	11.2333	837423	SNF4	Sucrose nonfermenting 4-like protein	protein_coding	GO:0009507,GO:0009569,GO:0005737,GO:0031588,GO:0005634,GO:0016208,GO:0019900,GO:1901982,GO:0030295,GO:0019901,GO:0019887,GO:0004674,GO:0005975,GO:0042149,GO:0000266,GO:0016559,GO:0009859,GO:0046777,GO:0006468,GO:0050790,GO:0045859,GO:2000377	chloroplast|chloroplast starch grain|cytoplasm|nucleotide-activated protein kinase complex|nucleus|AMP binding|kinase binding|maltose binding|protein kinase activator activity|protein kinase binding|protein kinase regulator activity|protein serine/threonine kinase activity|carbohydrate metabolic process|cellular response to glucose starvation|mitochondrial fission|peroxisome fission|pollen hydrat…
AT1G09023	181.246	273.389	89.1019	0.325807	-1.61791	4.49456e-10	2.54854e-09	Down	0.704681	0.506036	0.636835	1.02822	1.21388	1.63358	28716973	AT1G09023	Putative U-box domain-containing protein 42	non_coding	GO:0004842	ubiquitin-protein transferase activity
AT1G09040	81.3929	114.092	48.6933	0.425963	-1.2312	0.000411937	0.00103272	Down	0.504462	0.436051	0.568171	0.796521	0.519729	1.11068	837425	AT1G09040		protein_coding
AT1G09050	127.041	174.339	79.7428	0.457169	-1.1292	0.00273735	0.00589525	Down	0.601407	0.708128	1.15421	1.07236	0.869171	1.75303	837426	AT1G09050		protein_coding
AT1G09070	43033.5	65561	20506	0.312778	-1.67679	0.000239084	0.000624468	Down	596.457	275.855	386.212	1044.62	1116.07	497.156	837428	SRC2	Protein SRC2 homolog	protein_coding	GO:0005783,GO:0005789,GO:0005576,GO:0005886,GO:0000326,GO:0032586,GO:0071456,GO:0006952,GO:0006623	endoplasmic reticulum|endoplasmic reticulum membrane|extracellular region|plasma membrane|protein storage vacuole|protein storage vacuole membrane|cellular response to hypoxia|defense response|protein targeting to vacuole
AT1G09080	50.1738	0.376527	99.971	233.478	7.86714	1.36825e-10	8.17473e-10	Up	1.4429	1.62847	1.59577	0.0112065	0	0	837429	BIP3	Heat shock 70 kDa protein BIP3	protein_coding	GO:0005737,GO:0034663,GO:0005788,GO:0016592,GO:0016020,GO:0005634,GO:0099503,GO:0005524,GO:0016887,GO:0140662,GO:0031072,GO:0051787,GO:0044183,GO:0051082,GO:0034620,GO:0051085,GO:0030968,GO:0009860,GO:0042026,GO:0000304,GO:0030433	cytoplasm|endoplasmic reticulum chaperone complex|endoplasmic reticulum lumen|mediator complex|membrane|nucleus|secretory vesicle|ATP binding|ATP hydrolysis activity|ATP-dependent protein folding chaperone|heat shock protein binding|misfolded protein binding|protein folding chaperone|unfolded protein binding|cellular response to unfolded protein|chaperone cofactor-dependent protein refolding|endo…	ath03060,ath04141	Protein export|Protein processing in endoplasmic reticulum
AT1G09130	4649.69	6229.77	3069.6	0.492749	-1.02108	6.48093e-08	2.80395e-07	Down	54.0588	71.9276	62.6161	88.2258	86.6115	81.5103	837432	AT1G09130	ATP-dependent Clp protease proteolytic subunit-related protein 3, chloroplastic	protein_coding	GO:0009507,GO:0009368,GO:0009532,GO:0004176,GO:0051117,GO:0004252,GO:0006515	chloroplast|endopeptidase Clp complex|plastid stroma|ATP-dependent peptidase activity|ATPase binding|serine-type endopeptidase activity|protein quality control for misfolded or incompletely synthesized proteins
AT1G09140	14831.5	21763.3	7899.72	0.362982	-1.46203	6.023e-17	6.40247e-16	Down	122.44	123.866	100.444	221.787	206.426	214.978	837433	SR30	Serine/arginine-rich splicing factor SR30	protein_coding	GO:0005829,GO:0016607,GO:0005634,GO:0005681,GO:0003723,GO:0000398	cytosol|nuclear speck|nucleus|spliceosomal complex|RNA binding|mRNA splicing, via spliceosome	ath03040	Spliceosome
AT1G09155	4.10912	0.383032	7.83522	18.3065	4.19429	0.0186491	0.0334364	Up	0.065761	0.131176	0.442185	0	0	0.0233526	837435	PP2-B15	F-box protein PP2-B15	protein_coding	GO:0030246	carbohydrate binding
AT1G09157	33.5641	50.7162	16.412	0.32289	-1.63089	0.00745965	0.0146567	Down	0.974046	0.626765	0.285225	1.05715	0.906409	2.10885	3766688	AT1G09157	Protein DMP8	protein_coding	GO:0005783,GO:0005789,GO:0009705,GO:0010256	endoplasmic reticulum|endoplasmic reticulum membrane|plant-type vacuole membrane|endomembrane system organization
AT1G09180	54.1028	10.3374	97.8682	9.56764	3.25816	0.00261964	0.00566458	Up	4.05086	3.45784	5.66855	0.0969352	0.789572	0	837438	SARA1A	GTP-binding protein SAR1B	protein_coding	GO:0030127,GO:0005829,GO:0005783,GO:0070971,GO:0019898,GO:0005794,GO:0005886,GO:0005525,GO:0003924,GO:0006888,GO:0006886,GO:0061024,GO:0070863,GO:0003400,GO:0016050	COPII vesicle coat|cytosol|endoplasmic reticulum|endoplasmic reticulum exit site|extrinsic component of membrane|Golgi apparatus|plasma membrane|GTP binding|GTPase activity|endoplasmic reticulum to Golgi vesicle-mediated transport|intracellular protein transport|membrane organization|positive regulation of protein exit from endoplasmic reticulum|regulation of COPII vesicle coating|vesicle organiz…	ath04141	Protein processing in endoplasmic reticulum
AT1G09190	92.2839	136.629	47.9393	0.351114	-1.50999	0.0235144	0.0411146	Down	0.749895	1.42937	0.773166	2.36072	2.54096	0.532595	837439	AT1G09190	Pentatricopeptide repeat-containing protein At1g09190	protein_coding	GO:0003723,GO:0009451	RNA binding|RNA modification
AT1G09200	392.06	169.909	614.211	3.61134	1.85254	2.36176e-11	1.52853e-10	Up	20.2426	27.5629	32.1347	4.51962	3.77207	6.82586	837440	AT1G09200	Histone H3.1	protein_coding	GO:0010369,GO:0005829,GO:0005576,GO:0000786,GO:0005634,GO:0005886,GO:0009536,GO:0003677,GO:0046982,GO:0030527	chromocenter|cytosol|extracellular region|nucleosome|nucleus|plasma membrane|plastid|DNA binding|protein heterodimerization activity|structural constituent of chromatin
AT1G09220	29.1631	9.58422	48.742	5.10035	2.3506	5.02365e-06	1.68986e-05	Up	0.658356	1.18513	1.05273	0.113737	0.132347	0.136853	837442	AT1G09220	Pentatricopeptide repeat-containing protein At1g09220, mitochondrial	protein_coding	GO:0022626,GO:0005739,GO:0003723,GO:0009451	cytosolic ribosome|mitochondrion|RNA binding|RNA modification
AT1G09240	923.229	5.33982	1841.12	337.293	8.39786	2.1922e-37	9.94961e-36	Up	46.201	53.804	29.9124	0.203681	0.0197507	0.0204231	837444	NAS3	Nicotianamine synthase 3	protein_coding	GO:0030410,GO:0030418,GO:0010233,GO:0009555,GO:0009860	nicotianamine synthase activity|nicotianamine biosynthetic process|phloem transport|pollen development|pollen tube growth	ath00270,ath00999	Cysteine and methionine metabolism|Biosynthesis of various plant secondary metabolites
AT1G09250	440.847	606.488	275.205	0.45385	-1.13971	0.0147653	0.0271352	Down	10.0939	3.89773	7.08238	6.25412	14.5979	10.5753	837446	AT1G09250	Transcription factor bHLH149	protein_coding	GO:0005634,GO:0003700,GO:0046983,GO:0000976	nucleus|DNA-binding transcription factor activity|protein dimerization activity|transcription cis-regulatory region binding
AT1G09257	13.9658	0.814996	27.1165	34.0097	5.08788	1.53947e-05	4.83179e-05	Up	1.25858	1.90615	1.5045	0.0412717	0.0480246	0	28717039	AT1G09257	Pentatricopeptide repeat-containing protein At1g71490	non_coding	GO:0043231,GO:0003723,GO:0009451	intracellular membrane-bounded organelle|RNA binding|RNA modification
AT1G09310	38079.1	22347.9	53810.3	2.40787	1.26775	0.00316233	0.00671512	Up	1723.48	1529.87	2142.81	574.66	646.581	245.309	837452	AT1G09310		protein_coding
AT1G09320	202.275	294.29	110.26	0.374455	-1.41714	4.90376e-08	2.16095e-07	Down	1.50201	1.62502	2.05418	2.86261	2.413	4.17668	837453	AT1G09320	Protein AGENET DOMAIN (AGD)-CONTAINING P1	protein_coding	GO:0000775,GO:0000792,GO:0005634,GO:0042393,GO:0035064,GO:0006346,GO:0036123,GO:0044030	chromosome, centromeric region|heterochromatin|nucleus|histone binding|methylated histone binding|DNA methylation-dependent heterochromatin formation|histone H3-K9 dimethylation|regulation of DNA methylation
AT1G09340	18683.1	32068.8	5297.34	0.165188	-2.59782	1.14895e-85	4.16292e-83	Down	69.7895	79.4719	88.0438	308.225	298.047	365.204	837455	CRB	Chloroplast stem-loop binding protein of 41 kDa b, chloroplastic	protein_coding	GO:0048046,GO:0009507,GO:0009941,GO:0009570,GO:0005829,GO:0005576,GO:0005777,GO:0000325,GO:0009506,GO:0000427,GO:0010287,GO:0005840,GO:0010319,GO:0003677,GO:0010297,GO:0003729,GO:0003723,GO:0019843,GO:0042631,GO:0009658,GO:0007623,GO:0005996,GO:0032544,GO:0000272,GO:0045893,GO:0045727,GO:0010468,GO:0009409,GO:0009611,GO:0006364	apoplast|chloroplast|chloroplast envelope|chloroplast stroma|cytosol|extracellular region|peroxisome|plant-type vacuole|plasmodesma|plastid-encoded plastid RNA polymerase complex|plastoglobule|ribosome|stromule|DNA binding|heteropolysaccharide binding|mRNA binding|RNA binding|rRNA binding|cellular response to water deprivation|chloroplast organization|circadian rhythm|monosaccharide metabolic pro…
AT1G09390	366.203	103.726	628.679	6.06026	2.59938	5.60563e-35	2.18671e-33	Up	15.1359	14.3798	12.0247	1.52611	1.46135	1.645	837461	AT1G09390	GDSL esterase/lipase At1g09390	protein_coding	GO:0009570,GO:0005576,GO:0016788,GO:0016042	chloroplast stroma|extracellular region|hydrolase activity, acting on ester bonds|lipid catabolic process
AT1G09415	642.309	197.142	1087.48	5.51276	2.46277	7.82252e-11	4.79614e-10	Up	56.2973	63.0707	45.103	4.47189	4.61132	11.7677	837464	NIMIN-3	Protein NIM1-INTERACTING 3	protein_coding	GO:0005634,GO:0010112	nucleus|regulation of systemic acquired resistance
AT1G09420	225.147	311.139	139.155	0.44706	-1.16146	0.00848319	0.016462	Down	1.72136	2.51564	1.90499	2.28612	1.69956	5.62885	837465	G6PD4	Inactive glucose-6-phosphate 1-dehydrogenase 4, chloroplastic	protein_coding	GO:0009570,GO:0004345,GO:0050661,GO:0006006,GO:0006098	chloroplast stroma|glucose-6-phosphate dehydrogenase activity|NADP binding|glucose metabolic process|pentose-phosphate shunt	ath00030,ath00480	Pentose phosphate pathway|Glutathione metabolism
AT1G09433	151.662	292.636	10.6873	0.0364729	-4.77703	1.13172e-10	6.81718e-10	Down	2.46647	0.937137	1.18463	40.0362	34.7285	7.13213	28717072	AT1G09433		non_coding
AT1G09440	214.172	81.5484	346.796	4.24616	2.08616	1.56164e-09	8.31668e-09	Up	4.89777	5.28704	4.97587	0.556494	0.574242	1.35182	837467	AT1G09440	Probable receptor-like protein kinase At5g18500	protein_coding	GO:0005886,GO:0005524,GO:0106310,GO:0004674,GO:0006468	plasma membrane|ATP binding|protein serine kinase activity|protein serine/threonine kinase activity|protein phosphorylation
AT1G09460	52.44	13.9979	90.882	6.47079	2.69394	0.00255208	0.0055353	Up	2.29334	2.47029	1.36936	0.0324881	0.0756077	0.586363	837469	AT1G09460	Glucan endo-1,3-beta-glucosidase	protein_coding	GO:0005886,GO:0042973,GO:0005975,GO:0006952	plasma membrane|glucan endo-1,3-beta-D-glucosidase activity|carbohydrate metabolic process|defense response
AT1G09470	30.7745	16.0047	45.5444	2.83341	1.50254	0.0158549	0.0289337	Up	0.848626	1.50278	0.558981	0.337349	0.142744	0.202956	837470	AT1G09470	Nuclear envelope-associated protein 3	protein_coding	GO:0005635,GO:0005637,GO:0005654,GO:0043621	nuclear envelope|nuclear inner membrane|nucleoplasm|protein self-association
AT1G09480	75.5182	5.46031	145.576	26.3322	4.71876	2.34494e-16	2.38817e-15	Up	3.92068	3.82933	3.13489	0.0359724	0.0418583	0.216417	837471	AT1G09480	Phenylacetaldehyde reductase	protein_coding	GO:0016491	oxidoreductase activity
AT1G09520	798.704	1268.81	328.597	0.259026	-1.94883	1.12682e-11	7.56534e-11	Down	6.63132	8.51017	13.0495	22.9515	25.0109	25.0719	837478	AT1G09520		protein_coding
AT1G09530	1732.41	3023.78	441.028	0.145873	-2.77722	6.5798e-26	1.41363e-24	Down	4.34313	5.17669	6.34494	24.0983	27.9911	20.2609	837479	PIF3	Transcription factor PHYTOCHROME INTERACTING FACTOR-LIKE 15	protein_coding	GO:0005634,GO:0003677,GO:0003700,GO:0046983,GO:0090229,GO:0006355	nucleus|DNA binding|DNA-binding transcription factor activity|protein dimerization activity|negative regulation of red or far-red light signaling pathway|regulation of DNA-templated transcription	ath04075,ath04712	Plant hormone signal transduction|Circadian rhythm - plant	bHLH
AT1G09600	4.26685	8.26394	0.269762	0.0354904	-4.81643	0.00933665	0.0179439	Down	0	0	0.00875098	0.00768185	0.0983265	0.0739448	837487	AT1G09600	Probable serine/threonine-protein kinase At1g09600	protein_coding	GO:0000307,GO:0005634,GO:0005524,GO:0004693,GO:0008353,GO:0070816,GO:0032968,GO:0006468	cyclin-dependent protein kinase holoenzyme complex|nucleus|ATP binding|cyclin-dependent protein serine/threonine kinase activity|RNA polymerase II CTD heptapeptide repeat kinase activity|phosphorylation of RNA polymerase II C-terminal domain|positive regulation of transcription elongation by RNA polymerase II|protein phosphorylation
AT1G09620	2585.71	3584.44	1586.98	0.44272	-1.17553	3.53027e-11	2.24202e-10	Down	12.4142	13.283	16.656	21.2595	18.3468	25.2183	837489	AT1G09620	Leucine--tRNA ligase, cytoplasmic	protein_coding	GO:0009507,GO:0005829,GO:0009506,GO:0002161,GO:0005524,GO:0004823,GO:0006429,GO:0009791,GO:0048608	chloroplast|cytosol|plasmodesma|aminoacyl-tRNA editing activity|ATP binding|leucine-tRNA ligase activity|leucyl-tRNA aminoacylation|post-embryonic development|reproductive structure development	ath00970	Aminoacyl-tRNA biosynthesis
AT1G09630	273.922	156.112	391.732	2.50711	1.32602	7.72623e-12	5.26167e-11	Up	11.7871	12.5906	11.1441	2.83238	2.76342	4.06341	837490	RAB11c	Ras-related protein RABA2a	protein_coding	GO:0009504,GO:0005768,GO:0010008,GO:0005576,GO:0005794,GO:0005886,GO:0005525,GO:0003924,GO:0000911,GO:0015031	cell plate|endosome|endosome membrane|extracellular region|Golgi apparatus|plasma membrane|GTP binding|GTPase activity|cytokinesis by cell plate formation|protein transport	ath04144	Endocytosis
AT1G09645	927.097	573.136	1281.06	2.23606	1.16096	5.3969e-12	3.73243e-11	Up	50.5773	51.2769	43.9973	12.4269	14.9699	16.8628	837492	AT1G09645		protein_coding
AT1G09660	766.221	1091.26	441.186	0.404265	-1.30663	6.33043e-07	2.41222e-06	Down	6.99896	9.15654	12.3229	16.427	12.8032	18.3896	837494	AT1G09660	KH domain-containing protein At1g09660/At1g09670	protein_coding	GO:0005634,GO:0003729,GO:0048024	nucleus|mRNA binding|regulation of mRNA splicing, via spliceosome
AT1G09680	23.2228	9.66065	36.785	3.78123	1.91886	0.0201501	0.0358495	Up	0.655692	0.448802	0.635408	0.045533	0.0264916	0.260238	837496	AT1G09680	Putative pentatricopeptide repeat-containing protein At1g09680	protein_coding	GO:0005739	mitochondrion
AT1G09710	451.781	786.059	117.503	0.149536	-2.74143	1.20959e-20	1.7602e-19	Down	1.15561	2.23734	1.53124	6.39982	6.45482	9.55926	837499	AT1G09710		protein_coding					MYB_related
AT1G09730	945.397	1297.48	593.315	0.457374	-1.12855	2.47104e-10	1.44169e-09	Down	4.65993	6.25409	6.2221	8.14098	8.31306	8.74602	837501	AT1G09730	Probable ubiquitin-like-specific protease 2B	protein_coding	GO:0070139,GO:0016926	SUMO-specific endopeptidase activity|protein desumoylation
AT1G09740	747.015	409.141	1084.89	2.64937	1.40565	2.30873e-21	3.54044e-20	Up	33.7143	32.1756	34.3083	8.50015	7.25682	9.88056	837502	AT1G09740	Universal stress protein A-like protein	protein_coding	GO:0005829,GO:0005886,GO:0016208	cytosol|plasma membrane|AMP binding
AT1G09750	2293.37	3806.28	780.451	0.205045	-2.28599	1.41158e-23	2.5725e-22	Down	13.9595	14.7897	20.3718	45.1676	47.448	70.8533	837504	AT1G09750	Aspartyl protease AED3	protein_coding	GO:0048046,GO:0099503,GO:0004190,GO:0000166,GO:0006508,GO:0043067,GO:0009627	apoplast|secretory vesicle|aspartic-type endopeptidase activity|nucleotide binding|proteolysis|regulation of programmed cell death|systemic acquired resistance
AT1G09770	4019.68	6524.12	1515.24	0.232256	-2.10621	1.3523e-76	3.5689e-74	Down	14.3772	16.1339	16.4854	44.7168	42.1847	49.7385	837506	CDC5	Cell division cycle 5-like protein	protein_coding	GO:0005576,GO:0000974,GO:0005681,GO:0003677,GO:0003700,GO:0007049,GO:0042742,GO:0050832,GO:0006281,GO:0045087,GO:0000398,GO:0006355	extracellular region|Prp19 complex|spliceosomal complex|DNA binding|DNA-binding transcription factor activity|cell cycle|defense response to bacterium|defense response to fungus|DNA repair|innate immune response|mRNA splicing, via spliceosome|regulation of DNA-templated transcription	ath03040	Spliceosome	MYB
AT1G09773	4.5605	0	9.12099	41.4606	5.37367	0.0119397	0.0224205	Up	0.799532	0.0318972	0.225798	0	0	0	28717165	AT1G09773		non_coding
AT1G09780	2255.88	1443.1	3068.67	2.12664	1.08858	4.26204e-07	1.66077e-06	Up	44.4896	60.0095	50.4753	17.285	16.7304	14.662	837507	iPGAM1	2,3-bisphosphoglycerate-independent phosphoglycerate mutase 1	protein_coding	GO:0009507,GO:0005829,GO:0005576,GO:0005740,GO:0005886,GO:0009506,GO:0046537,GO:0030145,GO:0044262,GO:0006007,GO:0006096,GO:0009555,GO:0009737,GO:0009637,GO:0010037,GO:0009409,GO:0010118	chloroplast|cytosol|extracellular region|mitochondrial envelope|plasma membrane|plasmodesma|2,3-bisphosphoglycerate-independent phosphoglycerate mutase activity|manganese ion binding|cellular carbohydrate metabolic process|glucose catabolic process|glycolytic process|pollen development|response to abscisic acid|response to blue light|response to carbon dioxide|response to cold|stomatal movement	ath00010,ath00260	Glycolysis / Gluconeogenesis|Glycine, serine and threonine metabolism
AT1G09783	37.8915	63.0526	12.7305	0.202485	-2.30411	8.58304e-05	0.000239874	Down	0.197108	0.339564	0.307246	0.888454	1.34767	0.496332	28717168	AT1G09783		non_coding
AT1G09794	182.601	115.864	249.339	2.15677	1.10887	0.0037594	0.0078627	Up	12.2474	12.295	12.2318	3.36653	5.44308	2.47308	10723123	AT1G09794		protein_coding
AT1G09795	3054.04	4567.74	1540.34	0.337248	-1.56812	7.36883e-15	6.67755e-14	Down	29.7881	37.9026	33.1585	66.5245	72.3829	61.0307	837509	ATP-PRT2	ATP phosphoribosyltransferase 2, chloroplastic	protein_coding	GO:0009507,GO:0009570,GO:0003879,GO:0000287,GO:0000105	chloroplast|chloroplast stroma|ATP phosphoribosyltransferase activity|magnesium ion binding|histidine biosynthetic process	ath00340	Histidine metabolism
AT1G09812	25.6976	7.43741	43.9577	5.88546	2.55716	0.00346611	0.00729929	Up	1.09039	1.24288	1.88535	0.0229862	0.0802419	0.414869	837512	AT1G09812		protein_coding
AT1G09820	41.5179	22.7642	60.2716	2.66677	1.41509	0.00202399	0.00447156	Up	0.794252	0.996206	0.886062	0.117204	0.309958	0.256408	837514	AT1G09820	Pentatricopeptide repeat-containing protein At1g09820	protein_coding
AT1G09913	29.5937	45.6668	13.5205	0.296475	-1.75402	0.000621991	0.00150766	Down	0.681702	1.66887	0.750084	2.24969	2.17085	2.64089	28717204	AT1G09913		non_coding
AT1G09920	1288.15	741.054	1835.24	2.47718	1.3087	5.09051e-08	2.23893e-07	Up	65.0061	72.4098	47.8405	15.6331	18.2757	16.386	837524	AT1G09920		protein_coding
AT1G09927	37.7938	68.263	7.32465	0.107376	-3.21926	3.0951e-09	1.59316e-08	Down	0.23802	0.197828	0.64019	2.10741	2.04353	2.62024	28717209	AT1G09927	30S ribosomal protein S17, chloroplastic	non_coding	GO:0009507,GO:0009941,GO:0009570,GO:0009534,GO:0005739,GO:0000312,GO:0003729,GO:0019843,GO:0003735,GO:0032544	chloroplast|chloroplast envelope|chloroplast stroma|chloroplast thylakoid|mitochondrion|plastid small ribosomal subunit|mRNA binding|rRNA binding|structural constituent of ribosome|plastid translation
AT1G09932	499.635	50.091	949.178	18.9981	4.24778	1.41599e-14	1.25444e-13	Up	34.8365	16.1362	13.6862	0.742632	1.13299	0.377283	837526	AT1G09932	Phosphoglycerate mutase-like protein	protein_coding	GO:0005737,GO:0016791	cytoplasm|phosphatase activity
AT1G09950	1301.7	2086.37	517.026	0.247811	-2.01269	0.00839507	0.0163028	Down	22.9819	3.98459	11.071	39.0881	52.3022	8.94217	837529	RAS1	Protein RESPONSE TO ABA AND SALT 1	protein_coding	GO:0043565,GO:0009738,GO:0006351,GO:0009788,GO:1900070,GO:0009737,GO:0009651	sequence-specific DNA binding|abscisic acid-activated signaling pathway|DNA-templated transcription|negative regulation of abscisic acid-activated signaling pathway|negative regulation of cellular hyperosmotic salinity response|response to abscisic acid|response to salt stress
AT1G09970	10146.7	14879.2	5414.23	0.363882	-1.45846	5.13524e-05	0.000148547	Down	62.6358	50.5868	35.3765	88.4577	117.218	65.9798	837531	LRR XI-23	Receptor-like protein kinase 7	protein_coding	GO:0005886,GO:0005524,GO:0042802,GO:0042277,GO:0001653,GO:0004672,GO:0106310,GO:0004674,GO:0045087,GO:0046777,GO:0006979,GO:0009845	plasma membrane|ATP binding|identical protein binding|peptide binding|peptide receptor activity|protein kinase activity|protein serine kinase activity|protein serine/threonine kinase activity|innate immune response|protein autophosphorylation|response to oxidative stress|seed germination
AT1G09980	710.426	951.514	469.338	0.493388	-1.01921	4.64993e-06	1.57555e-05	Down	3.82827	4.04458	5.23484	5.78764	6.45402	5.53728	837532	AT1G09980		protein_coding
AT1G09987	11.4961	21.6346	1.35766	0.0629309	-3.99009	0.0004946	0.00122136	Down	0.0376698	0	0.151978	0.266821	0.970245	0.802623	28717225	AT1G09987		non_coding
AT1G10000	5.38293	10.2199	0.545969	0.0531345	-4.23421	0.00168276	0.00377503	Down	0.0202685	0.0202152	0	0.197401	0.125291	0.194335	837535	AT1G10000		protein_coding
AT1G10050	1792.9	3101.28	484.524	0.156225	-2.6783	3.4267e-16	3.42782e-15	Down	5.48947	4.04025	3.19791	20.4426	19.7393	14.1896	837540	AT1G10050	Endo-1,4-beta-xylanase 2	protein_coding	GO:0110165,GO:0031176,GO:0045493	cellular anatomical entity|endo-1,4-beta-xylanase activity|xylan catabolic process
AT1G10060	532.084	857.711	206.457	0.240687	-2.05477	4.02474e-23	7.05221e-22	Down	2.1307	2.83347	2.88618	7.47312	5.94926	8.67395	837542	BCAT-1	Branched-chain-amino-acid aminotransferase 1, mitochondrial	protein_coding	GO:0005739,GO:0004084,GO:0052656,GO:0052654,GO:0050048,GO:0052655,GO:0006552,GO:0006574	mitochondrion|branched-chain-amino-acid transaminase activity|L-isoleucine transaminase activity|L-leucine transaminase activity|L-leucine:2-oxoglutarate aminotransferase activity|L-valine transaminase activity|leucine catabolic process|valine catabolic process	ath00270,ath00280,ath00290,ath00770,ath00966	Cysteine and methionine metabolism|Valine, leucine and isoleucine degradation|Valine, leucine and isoleucine biosynthesis|Pantothenate and CoA biosynthesis|Glucosinolate biosynthesis
AT1G10090	2148.06	3384.37	911.742	0.269403	-1.89216	0.00439895	0.00908126	Down	12.644	9.38433	8.93082	31.1379	38.1182	5.05131	837544	AT1G10090	CSC1-like protein At1g10090	protein_coding	GO:0005886,GO:0005227	plasma membrane|calcium activated cation channel activity
AT1G10095	114.121	165.137	63.105	0.382136	-1.38784	2.67452e-05	8.09132e-05	Down	0.687979	0.519264	0.956468	1.02071	1.20687	1.63424	837545	AT1G10095	F-box/LRR-repeat/kelch-repeat protein At1g09650	protein_coding	GO:0005634,GO:0003700,GO:0043565,GO:0006355	nucleus|DNA-binding transcription factor activity|sequence-specific DNA binding|regulation of DNA-templated transcription
AT1G10155	46.4621	77.3038	15.6204	0.20216	-2.30643	0.017017	0.0308413	Down	0.374979	0.226663	0.0458438	0.573462	1.358	0.157371	837553	PP2-A10	Protein PHLOEM PROTEIN 2-LIKE A10	protein_coding	GO:0016020,GO:0030246	membrane|carbohydrate binding
AT1G10170	5632.05	10877.5	386.64	0.0355471	-4.81412	5.18291e-30	1.48519e-28	Down	2.196	2.97646	3.77357	61.1436	73.3396	30.1466	837555	NFXL1	NF-X1-type zinc finger protein NFXL1	protein_coding	GO:0005634,GO:0000981,GO:0003729,GO:0000977,GO:0016740,GO:0008270,GO:0042742,GO:0016567,GO:0006355,GO:0010310,GO:0009642,GO:0010188,GO:0009651,GO:0009697	nucleus|DNA-binding transcription factor activity, RNA polymerase II-specific|mRNA binding|RNA polymerase II transcription regulatory region sequence-specific DNA binding|transferase activity|zinc ion binding|defense response to bacterium|protein ubiquitination|regulation of DNA-templated transcription|regulation of hydrogen peroxide metabolic process|response to light intensity|response to micro…			NF-X1
AT1G10210	230.114	352.322	107.906	0.306318	-1.7069	4.75314e-11	2.97621e-10	Down	1.42895	2.251	1.64331	3.42899	3.39842	5.00798	837559	MPK1	Mitogen-activated protein kinase 1	protein_coding	GO:0005737,GO:0005634,GO:0005524,GO:0016301,GO:0004707,GO:0004672,GO:0106310,GO:0004674,GO:0009734,GO:0035556,GO:0006468	cytoplasm|nucleus|ATP binding|kinase activity|MAP kinase activity|protein kinase activity|protein serine kinase activity|protein serine/threonine kinase activity|auxin-activated signaling pathway|intracellular signal transduction|protein phosphorylation	ath04016	MAPK signaling pathway - plant
AT1G10225	26.8079	11.3331	42.2827	3.7114	1.89197	0.00344241	0.00725796	Up	1.70929	2.10593	4.05653	0.356093	0.258974	0.856931	837561	AT1G10225		protein_coding
AT1G10230	1136.31	1628.22	644.401	0.395693	-1.33755	4.45949e-16	4.44431e-15	Down	44.3196	44.2031	45.384	83.0735	65.8771	79.1128	837562	SK18	SKP1-like protein 18	protein_coding	GO:0005737,GO:0005634,GO:0019005,GO:0097602,GO:0009734,GO:0009867,GO:0016567,GO:0009733,GO:0009753,GO:0031146	cytoplasm|nucleus|SCF ubiquitin ligase complex|cullin family protein binding|auxin-activated signaling pathway|jasmonic acid mediated signaling pathway|protein ubiquitination|response to auxin|response to jasmonic acid|SCF-dependent proteasomal ubiquitin-dependent protein catabolic process	ath03083,ath04120,ath04141	Polycomb repressive complex|Ubiquitin mediated proteolysis|Protein processing in endoplasmic reticulum
AT1G10240	288.684	420.52	156.847	0.372798	-1.42353	2.99242e-12	2.13657e-11	Down	1.72789	1.63813	2.12581	3.22784	2.79743	3.97489	837563	FRS11	Protein FAR1-RELATED SEQUENCE 11	protein_coding	GO:0005634,GO:0008270,GO:0006355	nucleus|zinc ion binding|regulation of DNA-templated transcription			FAR1
AT1G10270	188.602	301.46	75.7447	0.251189	-1.99316	1.29047e-13	1.05251e-12	Down	0.711494	0.858557	0.885959	1.85097	1.75564	3.09744	837566	GRP23	Pentatricopeptide repeat-containing protein At1g10270	protein_coding	GO:0009507,GO:0005739,GO:0005634,GO:0051301,GO:0009793	chloroplast|mitochondrion|nucleus|cell division|embryo development ending in seed dormancy
AT1G10290	1945.35	2876.11	1014.59	0.352787	-1.50313	7.51831e-22	1.1985e-20	Down	8.88509	9.94716	10.2632	19.0579	18.1958	18.1031	837568	ADL6	Dynamin-2A	protein_coding	GO:0030136,GO:0005737,GO:0005829,GO:0005576,GO:0005794,GO:0000139,GO:0016020,GO:0005874,GO:0009524,GO:0000325,GO:0005886,GO:0009506,GO:0005525,GO:0003924,GO:0008289,GO:0008017,GO:0006896	clathrin-coated vesicle|cytoplasm|cytosol|extracellular region|Golgi apparatus|Golgi membrane|membrane|microtubule|phragmoplast|plant-type vacuole|plasma membrane|plasmodesma|GTP binding|GTPase activity|lipid binding|microtubule binding|Golgi to vacuole transport	ath04144	Endocytosis
AT1G10300	4.08425	7.62013	0.548374	0.071661	-3.80267	0.00723037	0.0142652	Down	0.0123095	0	0.0124156	0.0762912	0.0887741	0.0655689	837569	AT1G10300	Nucleolar GTP-binding protein 1	protein_coding	GO:0005730,GO:0005525,GO:0003924,GO:0003729,GO:0003723,GO:0042273	nucleolus|GTP binding|GTPase activity|mRNA binding|RNA binding|ribosomal large subunit biogenesis	ath03008	Ribosome biogenesis in eukaryotes
AT1G10340	475.512	31.8852	919.138	28.6349	4.8397	4.97033e-35	1.94955e-33	Up	14.2911	18.234	12.1027	0.338197	0.162842	0.575318	837573	AT1G10340	Ankyrin repeat-containing protein ITN1	protein_coding	GO:0016020,GO:0005634,GO:0005886,GO:0009651	membrane|nucleus|plasma membrane|response to salt stress
AT1G10350	690.832	305.069	1076.6	3.53374	1.8212	4.44218e-27	1.03218e-25	Up	16.6456	18.087	18.0496	3.00173	3.67095	3.38518	837574	AT1G10350	DnaJ protein homolog	protein_coding	GO:0005886,GO:0005524,GO:0030544,GO:0046872,GO:0051082,GO:0006457,GO:0009408	plasma membrane|ATP binding|Hsp70 protein binding|metal ion binding|unfolded protein binding|protein folding|response to heat
AT1G10370	1948.55	3478.71	418.385	0.120272	-3.05563	0.0127125	0.0237009	Down	11.9178	10.1752	13.6576	83.8819	103.722	2.34663	837576	ERD9	Glutathione S-transferase U17	protein_coding	GO:0009507,GO:0005737,GO:0005829,GO:0004364,GO:0009704,GO:0006749,GO:0048527,GO:0080148,GO:0060416,GO:0009651,GO:0009407	chloroplast|cytoplasm|cytosol|glutathione transferase activity|de-etiolation|glutathione metabolic process|lateral root development|negative regulation of response to water deprivation|response to growth hormone|response to salt stress|toxin catabolic process	ath00480	Glutathione metabolism
AT1G10385	4.52201	8.77425	0.269762	0.0333913	-4.90438	0.0278344	0.0478963	Down	0	0	0.0112053	0.0688543	0.160241	0	837578	AT1G10385	Exocyst complex component EXO84A	protein_coding	GO:0000145,GO:0006887,GO:0006893,GO:0008104	exocyst|exocytosis|Golgi to plasma membrane transport|protein localization
AT1G10390	1932.77	3094.26	771.283	0.249272	-2.00421	3.38262e-44	2.25969e-42	Down	5.97617	6.3066	7.46984	17.3487	16.8621	19.2552	837579	AT1G10390	Nuclear pore complex protein NUP98A	protein_coding	GO:0005737,GO:0005635,GO:0031965,GO:0044614,GO:0005634,GO:0017056,GO:0006406,GO:0048573,GO:0000973,GO:0006606,GO:1902446,GO:0006405	cytoplasm|nuclear envelope|nuclear membrane|nuclear pore cytoplasmic filaments|nucleus|structural constituent of nuclear pore|mRNA export from nucleus|photoperiodism, flowering|post-transcriptional tethering of RNA polymerase II gene DNA at nuclear periphery|protein import into nucleus|regulation of shade avoidance|RNA export from nucleus	ath03013	Nucleocytoplasmic transport
AT1G10410	1199.3	350.115	2048.48	5.85488	2.54964	1.16753e-27	2.87208e-26	Up	29.7416	30.9948	27.6359	3.46269	3.81211	2.79426	837581	AT1G10410	Protein ENHANCED DISEASE RESISTANCE 2	protein_coding	GO:0005789,GO:0010008,GO:0005886,GO:0070273,GO:0009873,GO:1900056,GO:0009626,GO:1900150,GO:0009723,GO:0009751	endoplasmic reticulum membrane|endosome membrane|plasma membrane|phosphatidylinositol-4-phosphate binding|ethylene-activated signaling pathway|negative regulation of leaf senescence|plant-type hypersensitive response|regulation of defense response to fungus|response to ethylene|response to salicylic acid
AT1G10417	9.14294	3.10668	15.1792	4.83211	2.27265	0.0165044	0.0299987	Up	0.149909	0.174435	0.378004	0.0221215	0.0128705	0.0665435	3766692	AT1G10417		protein_coding
AT1G10520	80.0525	117.605	42.5	0.361546	-1.46775	0.023662	0.0413525	Down	0.806192	0.554533	0.813141	1.69834	1.81871	0.38501	837592	Pol{lambda}	DNA polymerase lambda	protein_coding	GO:0005634,GO:0003677,GO:0003887,GO:0016829,GO:0046872,GO:0006260,GO:0006302,GO:0006303,GO:0006289,GO:0010224	nucleus|DNA binding|DNA-directed DNA polymerase activity|lyase activity|metal ion binding|DNA replication|double-strand break repair|double-strand break repair via nonhomologous end joining|nucleotide-excision repair|response to UV-B	ath03410,ath03450	Base excision repair|Non-homologous end-joining
AT1G10540	94.1088	0.383032	187.835	438.687	8.77705	4.37671e-12	3.06858e-11	Up	2.4394	4.31416	1.9658	0	0	0.0133958	837595	NAT8	Nucleobase-ascorbate transporter 8	protein_coding	GO:0005886,GO:0009506,GO:0022857,GO:0071702	plasma membrane|plasmodesma|transmembrane transporter activity|organic substance transport
AT1G10550	71.5471	0	143.094	650.834	9.34615	1.80749e-14	1.58811e-13	Up	4.11904	4.0416	3.57066	0	0	0	837596	XTH33	Probable xyloglucan endotransglucosylase/hydrolase protein 33	protein_coding	GO:0048046,GO:0005886,GO:0004553,GO:0030247,GO:0016762,GO:0042546,GO:0009831,GO:0010411	apoplast|plasma membrane|hydrolase activity, hydrolyzing O-glycosyl compounds|polysaccharide binding|xyloglucan:xyloglucosyl transferase activity|cell wall biogenesis|plant-type cell wall modification involved in multidimensional cell growth|xyloglucan metabolic process
AT1G10560	221.289	378.928	63.6505	0.168099	-2.57262	9.42061e-07	3.52071e-06	Down	0.502929	0.731511	1.23646	1.56779	5.00878	3.25939	837597	PUB18	U-box domain-containing protein 18	protein_coding	GO:0005737,GO:0012505,GO:0016020,GO:0005634,GO:0061630,GO:0004842,GO:0009738,GO:0016567,GO:0009787,GO:0010029,GO:0010119	cytoplasm|endomembrane system|membrane|nucleus|ubiquitin protein ligase activity|ubiquitin-protein transferase activity|abscisic acid-activated signaling pathway|protein ubiquitination|regulation of abscisic acid-activated signaling pathway|regulation of seed germination|regulation of stomatal movement
AT1G10650	1239.02	757.873	1720.16	2.27003	1.18271	0.00211347	0.0046481	Up	38.1791	28.7354	26.1624	10.7592	10.8656	5.46082	837608	AT1G10650	Probable BOI-related E3 ubiquitin-protein ligase 3	protein_coding	GO:0005634,GO:0046872,GO:0004842,GO:0006952,GO:0043161,GO:0043067	nucleus|metal ion binding|ubiquitin-protein transferase activity|defense response|proteasome-mediated ubiquitin-dependent protein catabolic process|regulation of programmed cell death
AT1G10657	287.376	25.9881	548.763	21.0364	4.39481	2.41666e-33	8.56732e-32	Up	10.6927	17.9657	13.0455	0.345918	0.317778	0.701006	5007676	AT1G10657		protein_coding
AT1G10660	1083.76	640.302	1527.21	2.3864	1.25484	1.17636e-11	7.87319e-11	Up	25.4474	25.4521	29.8915	7.12507	8.29089	7.30476	837609	AT1G10660		protein_coding
AT1G10700	1101.04	1674.74	527.34	0.314899	-1.66704	1.57047e-17	1.76323e-16	Down	9.98958	8.75327	11.8874	21.4421	22.3695	21.5532	837613	PRS3	Ribose-phosphate pyrophosphokinase 3, chloroplastic	protein_coding	GO:0009507,GO:0005737,GO:0002189,GO:0005524,GO:0016301,GO:0000287,GO:0004749,GO:0006015,GO:0016310,GO:0006164	chloroplast|cytoplasm|ribose phosphate diphosphokinase complex|ATP binding|kinase activity|magnesium ion binding|ribose phosphate diphosphokinase activity|5-phosphoribose 1-diphosphate biosynthetic process|phosphorylation|purine nucleotide biosynthetic process
AT1G10760	10692.7	17056.1	4329.29	0.253832	-1.97805	2.32662e-17	2.57168e-16	Down	24.7029	29.4229	31.1596	77.1112	83.8124	62.7423	837619	SEX1	Alpha-glucan water dikinase 1, chloroplastic	protein_coding	GO:0009507,GO:0009941,GO:0009570,GO:0005739,GO:0050521,GO:0005524,GO:0102216,GO:0046872,GO:0003729,GO:0102218,GO:0009631,GO:0016310,GO:0009610,GO:0005983	chloroplast|chloroplast envelope|chloroplast stroma|mitochondrion|alpha-glucan, water dikinase activity|ATP binding|maltodextrin water dikinase|metal ion binding|mRNA binding|starch, H2O dikinase activity|cold acclimation|phosphorylation|response to symbiotic fungus|starch catabolic process
AT1G10770	2.89721	5.79441	0	0.0258386	-5.27433	0.0260908	0.0451637	Down	0	0	0	0.02512	0.0292302	0.392929	837620	AT1G10770		protein_coding
AT1G10780	13.8781	1.90215	25.8541	13.2862	3.73185	0.00090897	0.00214163	Up	0.133223	0.752946	0.537485	0.0262122	0	0.0473092	837621	AT1G10780	F-box protein At1g10780	protein_coding	GO:0009506	plasmodesma
AT1G10820	646.694	892.337	401.05	0.449412	-1.15389	3.66734e-07	1.43979e-06	Down	6.422	9.34354	8.76445	10.991	10.1803	16.0284	837625	AT1G10820		protein_coding
AT1G10830	1252.93	1791.48	714.387	0.398762	-1.3264	4.44989e-12	3.11478e-11	Down	10.1401	14.2342	11.2353	20.7055	17.5415	22.0224	837626	Z-ISO	15-cis-zeta-carotene isomerase, chloroplastic	protein_coding	GO:0009507,GO:0031969,GO:0090471,GO:0016120	chloroplast|chloroplast membrane|9,15,9'-tri-cis-zeta-carotene isomerase activity|carotene biosynthetic process	ath00906	Carotenoid biosynthesis
AT1G10960	17364.9	24421	10308.9	0.422129	-1.24424	4.24313e-08	1.88459e-07	Down	385.429	344.334	467.308	552.819	514.002	876.888	837639	FD1	Ferredoxin-1, chloroplastic	protein_coding	GO:0009507,GO:0009570,GO:0051537,GO:0009055,GO:0046872	chloroplast|chloroplast stroma|2 iron, 2 sulfur cluster binding|electron transfer activity|metal ion binding	ath00195	Photosynthesis
AT1G10970	201.259	118.024	284.494	2.40572	1.26647	6.88786e-05	0.000195436	Up	6.27089	5.45632	5.36961	1.44589	1.0263	2.43565	837640	ZIP4	Zinc transporter 4, chloroplastic	protein_coding	GO:0009535,GO:0016020,GO:0005886,GO:0005385,GO:0071577	chloroplast thylakoid membrane|membrane|plasma membrane|zinc ion transmembrane transporter activity|zinc ion transmembrane transport
AT1G11000	200.581	322.281	78.8812	0.244657	-2.03117	1.38399e-06	5.06343e-06	Down	1.88188	0.877528	0.76417	3.08356	3.49997	3.16349	837643	MLO4	MLO-like protein 4	protein_coding	GO:0016020,GO:0005516,GO:0006952,GO:0009607	membrane|calmodulin binding|defense response|response to biotic stimulus
AT1G11050	821.412	538.887	1103.94	2.04926	1.0351	1.40016e-06	5.11819e-06	Up	17.4083	13.4363	17.0472	4.18462	5.5129	6.19029	837646	AT1G11050	Probable receptor-like protein kinase At1g11050	protein_coding	GO:0005886,GO:0005524,GO:0106310,GO:0004674,GO:0006468	plasma membrane|ATP binding|protein serine kinase activity|protein serine/threonine kinase activity|protein phosphorylation
AT1G11080	16.4232	2.1304	30.7161	14.9709	3.90409	0.00022245	0.000584334	Up	0.474912	0.62385	0.210295	0.0102557	0.0477351	0	837649	scpl31	Serine carboxypeptidase-like 31	protein_coding	GO:0005576,GO:0004185,GO:0006508	extracellular region|serine-type carboxypeptidase activity|proteolysis
AT1G11090	170.133	111.794	228.473	2.04814	1.03431	0.00430768	0.00891176	Up	5.8979	6.38594	7.05977	1.97093	2.86087	1.41801	837650	AT1G11090	Caffeoylshikimate esterase	protein_coding	GO:0005783,GO:0005794,GO:0016020,GO:0005634,GO:0005886,GO:0009506,GO:0003846,GO:0090430,GO:0016787,GO:0016298,GO:0004622,GO:0009809,GO:0046686,GO:0042542,GO:0006979,GO:0010043	endoplasmic reticulum|Golgi apparatus|membrane|nucleus|plasma membrane|plasmodesma|2-acylglycerol O-acyltransferase activity|caffeoyl-CoA: alcohol caffeoyl transferase activity|hydrolase activity|lipase activity|lysophospholipase activity|lignin biosynthetic process|response to cadmium ion|response to hydrogen peroxide|response to oxidative stress|response to zinc ion	ath00561	Glycerolipid metabolism
AT1G11100	339.57	627.263	51.8765	0.0826583	-3.5967	3.4937e-18	4.09681e-17	Down	0.54565	0.42192	0.19788	3.60979	3.09505	2.76282	837651	AT1G11100	Helicase-like transcription factor CHR28	protein_coding	GO:0005634,GO:0005524,GO:0008094,GO:0140658,GO:0003677,GO:0004386,GO:0016787,GO:0046872,GO:0006281,GO:0080188	nucleus|ATP binding|ATP-dependent activity, acting on DNA|ATP-dependent chromatin remodeler activity|DNA binding|helicase activity|hydrolase activity|metal ion binding|DNA repair|gene silencing by RNA-directed DNA methylation
AT1G11125	8.19515	1.62999	14.7603	9.18383	3.1991	0.00549161	0.0111285	Up	0.546579	0.181714	0.505349	0.0403281	0.0469267	0	10723097	AT1G11125		protein_coding
AT1G11130	139.532	80.0248	199.039	2.49109	1.31678	1.35079e-06	4.94874e-06	Up	2.39766	2.03839	2.04353	0.423007	0.619834	0.735192	837654	SUB	Protein STRUBBELIG	protein_coding	GO:0005886,GO:0009506,GO:0005524,GO:0042802,GO:0004672,GO:0000902,GO:0048437,GO:0048366,GO:0010305,GO:0048481,GO:0010059,GO:0010063,GO:0006468,GO:0042127,GO:0010071,GO:0048367	plasma membrane|plasmodesma|ATP binding|identical protein binding|protein kinase activity|cell morphogenesis|floral organ development|leaf development|leaf vascular tissue pattern formation|plant ovule development|positive regulation of atrichoblast fate specification|positive regulation of trichoblast fate specification|protein phosphorylation|regulation of cell population proliferation|root mer…
AT1G11170	185.799	21.2972	350.301	16.3736	4.0333	1.25153e-38	6.12218e-37	Up	3.896	4.83254	4.04926	0.218876	0.142626	0.158016	837658	AT1G11170		protein_coding
AT1G11180	453.664	662.089	245.239	0.370576	-1.43216	1.29344e-07	5.38125e-07	Down	4.67377	7.05819	8.27183	10.482	13.2873	12.4714	837659	SCAMP2	Secretory carrier-associated membrane protein 5	protein_coding	GO:0005886,GO:0055038,GO:0032588,GO:0030658,GO:0015031	plasma membrane|recycling endosome membrane|trans-Golgi network membrane|transport vesicle membrane|protein transport
AT1G11200	351.635	226.06	477.209	2.10997	1.07722	0.00215808	0.00473745	Up	13.5905	11.1807	10.9374	5.25992	3.20701	2.77433	837661	AT1G11200	Protein LAZ1 homolog 1	protein_coding	GO:0016020,GO:0009705,GO:1900458,GO:0007033,GO:0098876	membrane|plant-type vacuole membrane|negative regulation of brassinosteroid mediated signaling pathway|vacuole organization|vesicle-mediated transport to the plasma membrane
AT1G11220	9.26781	3.10668	15.4289	4.90734	2.29494	0.0100351	0.0191673	Up	0.251729	0.502134	0.351551	0.0342891	0.0199498	0.103145	837663	AT1G11220		protein_coding
AT1G11260	6078.11	11589.2	566.98	0.0489226	-4.35336	8.5658e-09	4.14654e-08	Down	7.80999	7.11963	7.69156	42.813	20.233	274.569	837667	STP1	Sugar transport protein 1	protein_coding	GO:0005576,GO:0000325,GO:0005886,GO:0009506,GO:0015145,GO:0015293,GO:0015749	extracellular region|plant-type vacuole|plasma membrane|plasmodesma|monosaccharide transmembrane transporter activity|symporter activity|monosaccharide transmembrane transport
AT1G11270	145.62	195.513	95.727	0.489696	-1.03004	4.99326e-05	0.000144753	Down	1.72064	1.49031	2.11605	2.01789	2.36361	3.02294	837669	AT1G11270	F-box protein At1g11270	protein_coding	GO:0005634,GO:0003700,GO:0043565,GO:0010286,GO:0006355	nucleus|DNA-binding transcription factor activity|sequence-specific DNA binding|heat acclimation|regulation of DNA-templated transcription
AT1G11300	50.54	22.5993	78.4806	3.47121	1.79544	0.0011995	0.0027646	Up	0.61172	1.23959	0.969559	0.0859702	0.150055	0.331017	837672	AT1G11300	G-type lectin S-receptor-like serine/threonine-protein kinase At1g11300	protein_coding	GO:0005886,GO:0005524,GO:0005516,GO:0030246,GO:0106310,GO:0004674,GO:0031625,GO:0006468,GO:0048544	plasma membrane|ATP binding|calmodulin binding|carbohydrate binding|protein serine kinase activity|protein serine/threonine kinase activity|ubiquitin protein ligase binding|protein phosphorylation|recognition of pollen
AT1G11303	280.05	389.984	170.116	0.436358	-1.19642	1.10899e-07	4.6612e-07	Down	1.93469	1.9495	2.37383	3.35529	3.30837	2.9323	28717232	AT1G11303	G-type lectin S-receptor-like serine/threonine-protein kinase At1g11303	protein_coding	GO:0005886,GO:0005524,GO:0005516,GO:0030246,GO:0106310,GO:0004674,GO:0031625,GO:0006468,GO:0048544	plasma membrane|ATP binding|calmodulin binding|carbohydrate binding|protein serine kinase activity|protein serine/threonine kinase activity|ubiquitin protein ligase binding|protein phosphorylation|recognition of pollen
AT1G11310	3242.32	2078.25	4406.39	2.11995	1.08403	2.54097e-07	1.01701e-06	Up	58.3596	57.1763	45.4738	16.1923	13.6454	22.0852	837673	MLO2	MLO-like protein 2	protein_coding	GO:0005576,GO:0005794,GO:0005886,GO:0009506,GO:0005516,GO:0050832,GO:0031348,GO:0009620	extracellular region|Golgi apparatus|plasma membrane|plasmodesma|calmodulin binding|defense response to fungus|negative regulation of defense response|response to fungus
AT1G11320	73.0603	106.168	39.9523	0.377192	-1.40663	3.38015e-05	0.000100693	Down	0.677345	0.745936	0.654717	0.962045	1.55561	1.18764	837674	AT1G11320		protein_coding
AT1G11340	95.2295	138.406	52.0531	0.37578	-1.41204	0.00778012	0.0152206	Down	0.419707	0.601743	0.661445	0.797404	0.441417	1.90031	837676	AT1G11340	G-type lectin S-receptor-like serine/threonine-protein kinase RKS1	protein_coding	GO:0005886,GO:0005524,GO:0005516,GO:0030246,GO:0106310,GO:0004674,GO:0031625,GO:0006468,GO:0048544	plasma membrane|ATP binding|calmodulin binding|carbohydrate binding|protein serine kinase activity|protein serine/threonine kinase activity|ubiquitin protein ligase binding|protein phosphorylation|recognition of pollen
AT1G11370	3.13006	0	6.26012	28.4712	4.83143	0.00876696	0.0169511	Up	0.195688	0.21686	0.0877221	0	0	0	837679	AT1G11370	Probable pectinesterase 56	protein_coding	GO:0005576,GO:0045330,GO:0030599,GO:0046910,GO:0042545,GO:0045490	extracellular region|aspartyl esterase activity|pectinesterase activity|pectinesterase inhibitor activity|cell wall modification|pectin catabolic process
AT1G11390	451.492	653.269	249.715	0.382289	-1.38727	6.23418e-10	3.47414e-09	Down	3.2263	2.86375	3.51738	6.01815	5.76579	5.02773	837681	AT1G11390	Protein ACTIVITY OF BC1 COMPLEX KINASE 7, chloroplastic	protein_coding	GO:0009535,GO:0010287,GO:0005524,GO:0004672,GO:0106310,GO:0004674,GO:0034599,GO:0055072,GO:0046467,GO:0016310,GO:0080177,GO:1901031,GO:1990641,GO:0006979	chloroplast thylakoid membrane|plastoglobule|ATP binding|protein kinase activity|protein serine kinase activity|protein serine/threonine kinase activity|cellular response to oxidative stress|iron ion homeostasis|membrane lipid biosynthetic process|phosphorylation|plastoglobule organization|regulation of response to reactive oxygen species|response to iron ion starvation|response to oxidative stre…
AT1G11420	10.3733	0.438469	20.308	47.4445	5.56817	5.66872e-05	0.000162767	Up	0.226467	0.411883	0.362782	0	0.0137247	0	837684	DUF2	DUF724 domain-containing protein 2	protein_coding
AT1G11440	103.456	57.5231	149.389	2.60201	1.37962	0.00128753	0.00295126	Up	2.3129	3.04081	4.32988	0.449901	0.956769	1.13868	837686	AT1G11440	Uncharacterized protein At5g39570	protein_coding	GO:0005829,GO:0009536,GO:0003729,GO:0070300	cytosol|plastid|mRNA binding|phosphatidic acid binding
AT1G11475	990.653	390.861	1590.45	4.06702	2.02397	1.39069e-20	2.01278e-19	Up	79.8455	105.664	74.8484	13.9896	11.8431	17.6839	837690	NRPB10	DNA-directed RNA polymerases II, IV and V subunit 10	protein_coding	GO:0005736,GO:0005665,GO:0005666,GO:0000418,GO:0000419,GO:0003677,GO:0003899,GO:0008270,GO:0006360,GO:0006366,GO:0042797	RNA polymerase I complex|RNA polymerase II, core complex|RNA polymerase III complex|RNA polymerase IV complex|RNA polymerase V complex|DNA binding|DNA-directed 5'-3' RNA polymerase activity|zinc ion binding|transcription by RNA polymerase I|transcription by RNA polymerase II|tRNA transcription by RNA polymerase III	ath03020,ath03420	RNA polymerase|Nucleotide excision repair
AT1G11480	2041.45	3132.8	950.107	0.303265	-1.72135	4.70286e-27	1.0892e-25	Down	12.3449	12.7989	15.567	28.2351	26.5855	36.3243	837691	AT1G11480		protein_coding
AT1G11540	6.38894	0	12.7779	58.1202	5.86097	8.9411e-05	0.000249359	Up	0.271132	0.252391	0.328162	0	0	0	837697	AT1G11540	Sulfite exporter TauE/SafE family protein 1	protein_coding	GO:0031464,GO:0016020,GO:0016567	Cul4A-RING E3 ubiquitin ligase complex|membrane|protein ubiquitination
AT1G11570	29.2769	11.3756	47.1782	4.20169	2.07097	0.00819575	0.0159636	Up	1.43447	2.29507	1.47697	0.0793792	0.584993	0.159187	837700	NTL	Nuclear transport factor 2B	protein_coding	GO:0005737,GO:0005635,GO:0044613,GO:0005634,GO:0006913,GO:0006606	cytoplasm|nuclear envelope|nuclear pore central transport channel|nucleus|nucleocytoplasmic transport|protein import into nucleus
AT1G11580	470.665	105.803	835.528	7.90955	2.9836	1.33957e-05	4.2474e-05	Up	16.8836	15.6948	9.35498	0.870792	2.27986	0.291048	837701	PMEPCRA	Pectinesterase/pectinesterase inhibitor 18	protein_coding	GO:0005576,GO:0016020,GO:0000325,GO:0045330,GO:0030599,GO:0046910,GO:0030598,GO:0090729,GO:0042545,GO:0050832,GO:0031640,GO:0017148,GO:0045490,GO:0009617	extracellular region|membrane|plant-type vacuole|aspartyl esterase activity|pectinesterase activity|pectinesterase inhibitor activity|rRNA N-glycosylase activity|toxin activity|cell wall modification|defense response to fungus|killing of cells of another organism|negative regulation of translation|pectin catabolic process|response to bacterium	ath00040	Pentose and glucuronate interconversions
AT1G11630	264.828	171.698	357.958	2.08128	1.05747	0.000627365	0.00151934	Up	7.10111	6.83174	6.78201	2.2534	1.34343	3.24696	837707	AT1G11630	Pentatricopeptide repeat-containing protein At1g11630, mitochondrial	protein_coding	GO:0005739	mitochondrion
AT1G11660	1952.68	2739.16	1166.21	0.425741	-1.23195	5.98384e-10	3.33899e-09	Down	13.8331	14.0439	10.105	19.6763	18.9567	21.7142	837710	AT1G11660	Heat shock 70 kDa protein 16	protein_coding	GO:0005829,GO:0005634,GO:0005524,GO:0140662,GO:0006457	cytosol|nucleus|ATP binding|ATP-dependent protein folding chaperone|protein folding
AT1G11670	465.566	744.207	186.925	0.251158	-1.99333	0.00831061	0.0161638	Down	5.77967	1.59496	1.18114	9.56563	10.4432	2.3878	837711	AT1G11670	Protein DETOXIFICATION 36	protein_coding	GO:0016020,GO:0015297,GO:0022857,GO:0042910,GO:1990961	membrane|antiporter activity|transmembrane transporter activity|xenobiotic transmembrane transporter activity|xenobiotic detoxification by transmembrane export across the plasma membrane
AT1G11700	286.189	40.4129	531.966	13.127	3.71446	2.09912e-10	1.23311e-09	Up	12.211	11.5391	21.2819	0.446254	0.306842	1.68407	837714	AT1G11700	Protein S40-5	protein_coding	GO:0005737,GO:0010150,GO:0009737,GO:0009646,GO:0009751	cytoplasm|leaf senescence|response to abscisic acid|response to absence of light|response to salicylic acid
AT1G11710	61.069	27.5382	94.5997	3.4407	1.7827	5.82063e-07	2.22869e-06	Up	1.1283	1.09492	1.32257	0.152998	0.230395	0.324871	837715	AT1G11710	Pentatricopeptide repeat-containing protein At1g11710, mitochondrial	protein_coding	GO:0005739	mitochondrion
AT1G11750	3898.62	5208.34	2588.91	0.497049	-1.00854	2.28713e-19	2.96855e-18	Down	59.1118	64.8001	67.0436	84.2776	77.7946	97.9123	837719	CLPP6	ATP-dependent Clp protease proteolytic subunit 6, chloroplastic	protein_coding	GO:0009570,GO:0009368,GO:0004176,GO:0051117,GO:0004252,GO:0006515	chloroplast stroma|endopeptidase Clp complex|ATP-dependent peptidase activity|ATPase binding|serine-type endopeptidase activity|protein quality control for misfolded or incompletely synthesized proteins
AT1G11785	29.7727	14.07	45.4754	3.22101	1.68751	0.0235094	0.0411092	Up	2.50976	1.83565	2.65796	0.925884	0.344762	0.133687	5007687	AT1G11785		protein_coding
AT1G11790	786.185	1275.02	297.355	0.233223	-2.10022	7.49249e-11	4.60779e-10	Down	5.96237	5.10339	4.88158	17.6699	17.1218	10.5296	837725	ADT1	Arogenate dehydratase/prephenate dehydratase 1, chloroplastic	protein_coding	GO:0009507,GO:0009570,GO:0005737,GO:0047769,GO:0004664,GO:0009094	chloroplast|chloroplast stroma|cytoplasm|arogenate dehydratase activity|prephenate dehydratase activity|L-phenylalanine biosynthetic process	ath00400	Phenylalanine, tyrosine and tryptophan biosynthesis
AT1G11820	794.102	1188.72	399.481	0.336033	-1.57333	2.92171e-07	1.15876e-06	Down	5.60553	6.38581	6.96356	9.04968	9.78864	20.2164	837730	AT1G11820	Glucan endo-1,3-beta-glucosidase 1	protein_coding	GO:0005576,GO:0005886,GO:0042973,GO:0005975,GO:0006952	extracellular region|plasma membrane|glucan endo-1,3-beta-D-glucosidase activity|carbohydrate metabolic process|defense response	ath00500	Starch and sucrose metabolism
AT1G11840	13490.2	5070.27	21910.1	4.32149	2.11153	7.39656e-09	3.61491e-08	Up	428.853	431.35	377.117	63.8654	86.2429	38.6187	837731	GLX1	Lactoylglutathione lyase GLX1	protein_coding	GO:0009941,GO:0005737,GO:0005829,GO:0005576,GO:0005777,GO:0000325,GO:0099503,GO:0051213,GO:0004462,GO:0046872,GO:0019243	chloroplast envelope|cytoplasm|cytosol|extracellular region|peroxisome|plant-type vacuole|secretory vesicle|dioxygenase activity|lactoylglutathione lyase activity|metal ion binding|methylglyoxal catabolic process to D-lactate via S-lactoyl-glutathione	ath00620	Pyruvate metabolism
AT1G11850	105.782	197.37	14.1942	0.0718249	-3.79937	4.4742e-20	6.20266e-19	Down	0.650716	0.24724	0.718831	4.66398	5.33134	5.18274	837732	AT1G11850		protein_coding
AT1G11860	23248.1	34769.9	11726.4	0.337259	-1.56807	1.05723e-21	1.67164e-20	Down	177.187	156.255	208.066	344.063	352.347	387.445	837733	AT1G11860	Aminomethyltransferase, mitochondrial	protein_coding	GO:0048046,GO:0009507,GO:0009941,GO:0009570,GO:0009534,GO:0022626,GO:0005576,GO:0005739,GO:0004047,GO:0003729,GO:0008483,GO:0019464	apoplast|chloroplast|chloroplast envelope|chloroplast stroma|chloroplast thylakoid|cytosolic ribosome|extracellular region|mitochondrion|aminomethyltransferase activity|mRNA binding|transaminase activity|glycine decarboxylation via glycine cleavage system	ath00260,ath00630,ath00670,ath00785	Glycine, serine and threonine metabolism|Glyoxylate and dicarboxylate metabolism|One carbon pool by folate|Lipoic acid metabolism
AT1G11870	754.726	1180.91	328.545	0.278235	-1.84563	2.76387e-22	4.58721e-21	Down	4.028	4.42616	5.75157	10.6576	10.6281	13.2727	837734	SRS	Serine--tRNA ligase, chloroplastic/mitochondrial	protein_coding	GO:0009507,GO:0005829,GO:0005739,GO:0005524,GO:0004828,GO:0000049,GO:0009658,GO:0070158,GO:0007005,GO:0048481,GO:0097056,GO:0006434	chloroplast|cytosol|mitochondrion|ATP binding|serine-tRNA ligase activity|tRNA binding|chloroplast organization|mitochondrial seryl-tRNA aminoacylation|mitochondrion organization|plant ovule development|selenocysteinyl-tRNA(Sec) biosynthetic process|seryl-tRNA aminoacylation	ath00970	Aminoacyl-tRNA biosynthesis
AT1G11900	50.4357	33.0297	67.8417	2.04935	1.03516	0.026217	0.0453615	Up	1.40386	1.44462	2.74202	0.769458	0.459158	0.593489	837738	AT1G11900	Pentatricopeptide repeat-containing protein At1g11900	protein_coding
AT1G11915	11.9042	2.1304	21.6779	10.4797	3.38952	0.00638148	0.0127528	Up	0.505094	1.00753	0.169816	0.0186336	0.0867299	0	837741	AT1G11915	Wall-associated receptor kinase 5	protein_coding	GO:0005886,GO:0005524,GO:0005509,GO:0030247,GO:0106310,GO:0004674,GO:0007166,GO:0006468	plasma membrane|ATP binding|calcium ion binding|polysaccharide binding|protein serine kinase activity|protein serine/threonine kinase activity|cell surface receptor signaling pathway|protein phosphorylation
AT1G11950	401.173	624.082	178.263	0.285674	-1.80756	0.0285613	0.0490011	Down	1.88354	1.71938	1.63412	4.72035	6.68499	0.357108	837747	AT1G11950	Lysine-specific demethylase JMJ26	protein_coding	GO:0000785,GO:0000118,GO:0048188,GO:0031490,GO:0032454,GO:0046872,GO:0016491,GO:0003712,GO:0033169,GO:0006357	chromatin|histone deacetylase complex|Set1C/COMPASS complex|chromatin DNA binding|histone H3K9 demethylase activity|metal ion binding|oxidoreductase activity|transcription coregulator activity|histone H3-K9 demethylation|regulation of transcription by RNA polymerase II
AT1G11960	7812.63	14481.1	1144.16	0.0790102	-3.66182	1.29084e-05	4.10202e-05	Down	17.994	6.5647	8.43772	120.285	140.779	8.95426	837748	AT1G11960	CSC1-like protein At1g11960	protein_coding	GO:0005886,GO:0005227,GO:0005262,GO:0140426,GO:0010118	plasma membrane|calcium activated cation channel activity|calcium channel activity|pathogen-associated molecular pattern receptor signaling pathway|stomatal movement
AT1G12010	454.872	203.347	706.396	3.46971	1.79482	3.01427e-11	1.92691e-10	Up	17.5905	14.9401	18.554	4.15437	2.50808	3.22092	837753	AT1G12010	1-aminocyclopropane-1-carboxylate oxidase 3	protein_coding	GO:0005829,GO:0009815,GO:0051213,GO:0031418,GO:0046872,GO:0071398,GO:0006952,GO:0009693	cytosol|1-aminocyclopropane-1-carboxylate oxidase activity|dioxygenase activity|L-ascorbic acid binding|metal ion binding|cellular response to fatty acid|defense response|ethylene biosynthetic process	ath00270	Cysteine and methionine metabolism
AT1G12030	12.3692	4.18083	20.5576	4.84663	2.27698	0.0286375	0.0491241	Up	0.273753	0.477809	0.989403	0.100991	0	0.14582	837755	AT1G12030		protein_coding
AT1G12060	395.94	254.919	536.96	2.10634	1.07474	2.34382e-06	8.28848e-06	Up	20.6606	17.4566	14.7112	5.75795	5.45932	5.70221	837758	BAG5	BAG family molecular chaperone regulator 5, mitochondrial	protein_coding	GO:0005739,GO:0005516,GO:0051087,GO:0006457	mitochondrion|calmodulin binding|chaperone binding|protein folding
AT1G12080	168.436	301.691	35.181	0.116546	-3.10103	3.01729e-27	7.13503e-26	Down	1.72699	1.27589	1.12899	6.65426	8.56677	8.82436	837760	AT1G12080		protein_coding
AT1G12160	5.79722	0.766064	10.8284	13.7954	3.78612	0.0122437	0.022915	Up	0.110424	0.157335	0.36595	0	0	0.0336113	837768	AT1G12160	Flavin-containing monooxygenase FMO GS-OX-like 1	protein_coding	GO:0050660,GO:0004499,GO:0050661,GO:0019761,GO:0009753,GO:0009751	flavin adenine dinucleotide binding|N,N-dimethylaniline monooxygenase activity|NADP binding|glucosinolate biosynthetic process|response to jasmonic acid|response to salicylic acid
AT1G12200	479.15	37.7317	920.569	24.307	4.6033	4.06067e-20	5.64771e-19	Up	14.9348	17.5632	13.5709	0.264464	0.181844	0.896782	837773	FMO	Flavin-containing monooxygenase FMO GS-OX-like 2	protein_coding	GO:0050660,GO:0004499,GO:0050661,GO:0050832	flavin adenine dinucleotide binding|N,N-dimethylaniline monooxygenase activity|NADP binding|defense response to fungus
AT1G12210	61.1113	21.3297	100.893	4.72132	2.23919	4.30032e-07	1.67477e-06	Up	0.623753	1.35206	1.13243	0.147271	0.119958	0.177202	837774	RFL1	Disease resistance protein RPS5	protein_coding	GO:0005886,GO:0043531,GO:0005524,GO:0042802,GO:0000166,GO:0038023,GO:0008219,GO:0006952,GO:0042742,GO:0009626	plasma membrane|ADP binding|ATP binding|identical protein binding|nucleotide binding|signaling receptor activity|cell death|defense response|defense response to bacterium|plant-type hypersensitive response
AT1G12230	3237.41	5056.31	1418.5	0.280561	-1.83361	4.34583e-31	1.31401e-29	Down	22.9713	29.4769	29.4623	64.0479	64.1524	68.219	837776	AT1G12230		protein_coding			ath00030	Pentose phosphate pathway
AT1G12250	1671.34	2281.47	1061.22	0.465078	-1.10445	2.62765e-19	3.40225e-18	Down	27.0694	29.3937	28.1975	41.0754	36.1593	45.9196	837778	AT1G12250	Thylakoid lumenal protein TL20.3, chloroplastic	protein_coding	GO:0009507,GO:0009534,GO:0009543,GO:0009535,GO:0005576,GO:0009579	chloroplast|chloroplast thylakoid|chloroplast thylakoid lumen|chloroplast thylakoid membrane|extracellular region|thylakoid
AT1G12270	1050.23	1415.59	684.873	0.483769	-1.04761	2.0363e-08	9.39768e-08	Down	9.56034	12.1708	13.271	16.0228	13.7838	19.2056	837781	Hop1	Hsp70-Hsp90 organizing protein 1	protein_coding	GO:0005737,GO:0005576,GO:0005634,GO:0051879,GO:0070678,GO:0051131	cytoplasm|extracellular region|nucleus|Hsp90 protein binding|preprotein binding|chaperone-mediated protein complex assembly
AT1G12280	514.481	315.046	713.915	2.268	1.18142	3.42473e-06	1.18272e-05	Up	6.74799	9.27915	9.21968	2.3729	2.8795	2.17197	837782	SUMM2	Disease resistance protein SUMM2	protein_coding	GO:0043531,GO:0005524,GO:0006952	ADP binding|ATP binding|defense response	ath04016	MAPK signaling pathway - plant
AT1G12320	83.4988	18.1447	148.853	8.17171	3.03064	1.67767e-14	1.47952e-13	Up	1.64901	1.17155	1.29868	0.0866682	0.0853338	0.176478	837786	AT1G12320	Probable calcium-binding protein CML13	protein_coding	GO:0005737,GO:0005829,GO:0005576,GO:0005634,GO:0005886,GO:0005509	cytoplasm|cytosol|extracellular region|nucleus|plasma membrane|calcium ion binding
AT1G12330	329.787	519.137	140.437	0.270449	-1.88657	2.53994e-06	8.9303e-06	Down	2.20228	2.36654	2.79449	4.34006	3.76203	10.9286	837787	AT1G12330	IRK-interacting protein	protein_coding
AT1G12360	2207.26	3045.68	1368.83	0.449428	-1.15384	2.55622e-06	8.98164e-06	Down	20.5653	16.2006	14.265	27.1284	25.9855	23.098	837791	KEU	SNARE-interacting protein KEULE	protein_coding	GO:0005856,GO:0005829,GO:0019898,GO:0009524,GO:0000325,GO:0005886,GO:0030141,GO:0019905,GO:0000911,GO:0006886,GO:0006904,GO:0016192	cytoskeleton|cytosol|extrinsic component of membrane|phragmoplast|plant-type vacuole|plasma membrane|secretory granule|syntaxin binding|cytokinesis by cell plate formation|intracellular protein transport|vesicle docking involved in exocytosis|vesicle-mediated transport
AT1G12380	61.6531	36.1611	87.145	2.41852	1.27412	0.0142456	0.0262796	Up	0.946271	0.569671	1.22098	0.233986	0.360101	0.154394	837793	AT1G12380		protein_coding
AT1G12390	392.527	186.941	598.113	3.20545	1.68053	1.09761e-16	1.14401e-15	Up	19.648	19.4414	17.9374	3.43798	4.53391	4.0264	837794	AT1G12390	Protein cornichon homolog 4	protein_coding	GO:0016020,GO:0016192	membrane|vesicle-mediated transport
AT1G12400	396.939	53.7368	740.141	13.7308	3.77935	5.23489e-68	1.02666e-65	Up	31.581	29.1127	28.5819	1.56631	1.21506	1.60544	837795	AT1G12400	General transcription and DNA repair factor IIH subunit TFB5	protein_coding	GO:0000439,GO:0005675,GO:0006294,GO:0070816,GO:0006366,GO:0006367	transcription factor TFIIH core complex|transcription factor TFIIH holo complex|nucleotide-excision repair, preincision complex assembly|phosphorylation of RNA polymerase II C-terminal domain|transcription by RNA polymerase II|transcription initiation at RNA polymerase II promoter	ath03022,ath03420	Basal transcription factors|Nucleotide excision repair
AT1G12410	5309.82	8188.33	2431.32	0.296931	-1.7518	7.96971e-31	2.38611e-29	Down	56.8625	67.2746	75.5726	139.632	140.476	175.216	837797	CLP2	ATP-dependent Clp protease proteolytic subunit-related protein 2, chloroplastic	protein_coding	GO:0009507,GO:0009941,GO:0009570,GO:0009534,GO:0009840,GO:0009368,GO:0005576,GO:0004176,GO:0051117,GO:0004252,GO:0009658,GO:0006515	chloroplast|chloroplast envelope|chloroplast stroma|chloroplast thylakoid|chloroplastic endopeptidase Clp complex|endopeptidase Clp complex|extracellular region|ATP-dependent peptidase activity|ATPase binding|serine-type endopeptidase activity|chloroplast organization|protein quality control for misfolded or incompletely synthesized proteins
AT1G12420	271.595	367.915	175.275	0.476668	-1.06894	0.0155258	0.0284084	Down	2.58594	2.86571	2.62082	3.70534	5.44423	1.95638	837798	ACR8	ACT domain-containing protein ACR8	protein_coding	GO:0016597,GO:0009737	amino acid binding|response to abscisic acid
AT1G12450	168.33	88.8111	247.849	2.78747	1.47896	0.00478342	0.00980686	Up	5.63722	5.06652	3.8066	0.648569	0.639845	2.40901	837802	AT1G12450		protein_coding
AT1G12470	1293.58	1853.66	733.507	0.395754	-1.33732	5.32698e-15	4.87687e-14	Down	6.24854	7.45916	8.21271	12.4909	12.2165	12.4945	837804	AT1G12470	Vacuolar sorting protein 18	protein_coding	GO:0033263,GO:0005737,GO:0005768,GO:0010008,GO:0005576,GO:0030897,GO:0009705,GO:0046872,GO:0030674,GO:0007032,GO:0006886,GO:0048284,GO:0010015,GO:0007033,GO:0006904	CORVET complex|cytoplasm|endosome|endosome membrane|extracellular region|HOPS complex|plant-type vacuole membrane|metal ion binding|protein-macromolecule adaptor activity|endosome organization|intracellular protein transport|organelle fusion|root morphogenesis|vacuole organization|vesicle docking involved in exocytosis	ath04148	Efferocytosis
AT1G12480	126.255	227.676	24.8333	0.109016	-3.19739	1.26391e-12	9.38471e-12	Down	0.514761	0.199658	0.591308	2.74725	2.96106	2.30021	837805	OZS1	Guard cell S-type anion channel SLAC1	protein_coding	GO:0016020,GO:0005886,GO:0008509,GO:0019901,GO:0019903,GO:0008308,GO:0009738,GO:0006820,GO:0006873,GO:0015698,GO:0050891,GO:0015711,GO:0090333,GO:1902456,GO:0009737,GO:0010037,GO:0009270,GO:0009416,GO:0010193,GO:0090332,GO:0010118	membrane|plasma membrane|anion transmembrane transporter activity|protein kinase binding|protein phosphatase binding|voltage-gated anion channel activity|abscisic acid-activated signaling pathway|anion transport|cellular ion homeostasis|inorganic anion transport|multicellular organismal water homeostasis|organic anion transport|regulation of stomatal closure|regulation of stomatal opening|respons…
AT1G12520	266.778	367.858	165.699	0.450333	-1.15093	0.0104183	0.0198143	Down	2.50856	4.47719	4.58476	4.29182	3.32289	10.288	837808	CCS	Copper chaperone for superoxide dismutase, chloroplastic/cytosolic	protein_coding	GO:0009507,GO:0009570,GO:0005737,GO:0005829,GO:0005507,GO:0016532,GO:0006878,GO:0019430	chloroplast|chloroplast stroma|cytoplasm|cytosol|copper ion binding|superoxide dismutase copper chaperone activity|cellular copper ion homeostasis|removal of superoxide radicals
AT1G12672	17.028	0	34.0561	154.873	7.27494	3.08506e-08	1.39457e-07	Up	2.04275	1.57048	1.71697	0	0	0	5007692	AT1G12672	Thionin-like protein 2	protein_coding	GO:0005576,GO:0006952	extracellular region|defense response
AT1G12710	383.111	529.752	236.47	0.446273	-1.164	0.0120208	0.0225569	Down	4.39802	5.19035	5.70838	4.91789	4.17007	15.0642	837826	PP2-A12	F-box protein PP2-A12	protein_coding	GO:0030246	carbohydrate binding
AT1G12730	255.401	357.162	153.64	0.430049	-1.21743	0.00465743	0.00956315	Down	1.9458	3.22072	2.67244	2.9813	2.417	7.32145	837829	AT1G12730		protein_coding			ath00563	Glycosylphosphatidylinositol (GPI)-anchor biosynthesis
AT1G12750	377.398	529.588	225.208	0.42535	-1.23328	1.34519e-15	1.28836e-14	Down	3.14445	2.94577	3.22818	4.53406	4.90569	5.37181	837831	RBL6	RHOMBOID-like protein 6, mitochondrial	protein_coding	GO:0031966,GO:0004252,GO:0006508	mitochondrial membrane|serine-type endopeptidase activity|proteolysis
AT1G12770	1045.64	1579.54	511.737	0.323982	-1.62602	1.36019e-13	1.106e-12	Down	5.57205	6.23358	8.21641	11.9397	12.3217	17.8309	837833	EMB1586	DEAD-box ATP-dependent RNA helicase 47, mitochondrial	protein_coding	GO:0005739,GO:0005524,GO:0016887,GO:0003729,GO:0003723,GO:0003724,GO:0009663,GO:0010497	mitochondrion|ATP binding|ATP hydrolysis activity|mRNA binding|RNA binding|RNA helicase activity|plasmodesma organization|plasmodesmata-mediated intercellular transport
AT1G12845	490.71	260.022	721.398	2.77797	1.47403	2.38593e-08	1.09404e-07	Up	30.0503	28.07	34.0499	6.56719	9.24864	6.35106	837841	AT1G12845		protein_coding
AT1G12870	3.64222	0	7.28444	33.1481	5.05085	0.0118188	0.0222092	Up	0.0429996	0.150103	0.390332	0	0	0	837844	AT1G12870	Putative F-box/kelch-repeat protein At1g12870	protein_coding	GO:0005634,GO:0000325,GO:0003700,GO:0043565,GO:0006355	nucleus|plant-type vacuole|DNA-binding transcription factor activity|sequence-specific DNA binding|regulation of DNA-templated transcription
AT1G12880	1476.49	648.268	2304.72	3.55586	1.8302	9.11373e-16	8.83156e-15	Up	61.8105	64.229	54.0208	12.3013	11.8664	9.64913	837845	NUDT12	Nudix hydrolase 12, mitochondrial	protein_coding	GO:0005737,GO:0005739,GO:0005634,GO:0016787,GO:0046872	cytoplasm|mitochondrion|nucleus|hydrolase activity|metal ion binding
AT1G12910	1093.14	1768.2	418.087	0.236435	-2.08048	8.48088e-10	4.66176e-09	Down	7.4037	10.2687	12.1347	24.5307	18.2152	44.2437	837849	ATAN11	WD repeat-containing protein LWD1	protein_coding	GO:0005634,GO:0000976,GO:0009718,GO:0043153,GO:0048573,GO:0048511	nucleus|transcription cis-regulatory region binding|anthocyanin-containing compound biosynthetic process|entrainment of circadian clock by photoperiod|photoperiodism, flowering|rhythmic process	ath03083	Polycomb repressive complex
AT1G12950	8.47083	0.376527	16.5651	38.6885	5.27383	0.000237852	0.000621585	Up	0.279296	0.389987	0.183107	0.0123644	0	0	837853	RSH2	Protein DETOXIFICATION 31	protein_coding	GO:0016020,GO:0005774,GO:0015297,GO:0022857,GO:0042910,GO:0048767,GO:1990961	membrane|vacuolar membrane|antiporter activity|transmembrane transporter activity|xenobiotic transmembrane transporter activity|root hair elongation|xenobiotic detoxification by transmembrane export across the plasma membrane
AT1G13040	26.2886	42.5389	10.0384	0.236591	-2.07953	2.85873e-05	8.60599e-05	Down	0.116737	0.151359	0.164841	0.268732	0.457026	0.522332	837861	AT1G13040	Pentatricopeptide repeat-containing protein At1g13040, mitochondrial	protein_coding	GO:0005739,GO:0000325	mitochondrion|plant-type vacuole
AT1G13050	54.6344	79.9837	29.285	0.365932	-1.45035	0.00119341	0.00275205	Down	0.437337	0.553623	0.831316	0.863788	0.814496	1.75613	837862	AT1G13050		protein_coding
AT1G13080	2137.59	472.583	3802.6	8.04139	3.00744	3.42955e-24	6.49942e-23	Up	58.3034	65.5032	74.0334	5.30442	3.41294	8.21464	837865	CYP71B2	Cytochrome P450 71B2	protein_coding	GO:0005576,GO:0016020,GO:0020037,GO:0005506,GO:0004497,GO:0016705,GO:0010286	extracellular region|membrane|heme binding|iron ion binding|monooxygenase activity|oxidoreductase activity, acting on paired donors, with incorporation or reduction of molecular oxygen|heat acclimation
AT1G13210	1113.98	650.538	1577.42	2.42449	1.27768	0.00276326	0.00594627	Up	18.3862	12.626	6.01552	3.28191	2.74856	4.46816	837881	ACA.l	Probable phospholipid-transporting ATPase 11	protein_coding	GO:0005886,GO:0005524,GO:0016887,GO:0140326,GO:0000287,GO:0045332,GO:1901703	plasma membrane|ATP binding|ATP hydrolysis activity|ATPase-coupled intramembrane lipid transporter activity|magnesium ion binding|phospholipid translocation|protein localization involved in auxin polar transport
AT1G13270	1566.65	2229.29	904.012	0.405486	-1.30228	6.1103e-09	3.02011e-08	Down	16.5811	23.4658	18.2027	31.015	25.2467	41.651	837887	MAP1C	Methionine aminopeptidase 1B, chloroplastic	protein_coding	GO:0009507,GO:0005576,GO:0005739,GO:0046872,GO:0070006,GO:0003729,GO:0031365,GO:0070084,GO:0006508	chloroplast|extracellular region|mitochondrion|metal ion binding|metalloaminopeptidase activity|mRNA binding|N-terminal protein amino acid modification|protein initiator methionine removal|proteolysis
AT1G13280	1629.13	486.883	2771.39	5.69112	2.50871	6.37606e-41	3.60585e-39	Up	70.1946	77.3806	56.8417	7.8729	7.366	9.08894	837888	AOC4	Allene oxide cyclase 4, chloroplastic	protein_coding	GO:0009507,GO:0005576,GO:0005886,GO:0046423,GO:0009695	chloroplast|extracellular region|plasma membrane|allene-oxide cyclase activity|jasmonic acid biosynthetic process	ath00592	alpha-Linolenic acid metabolism
AT1G13300	33.2216	0.383032	66.0602	154.271	7.26933	3.49131e-08	1.56958e-07	Up	1.42937	1.00395	2.47726	0	0	0.0214473	837890	HRS1	Transcription factor HRS1	protein_coding	GO:0005634,GO:0003677,GO:0003700,GO:0001217,GO:0071456,GO:1901699,GO:0016036,GO:0009788,GO:0080022,GO:0006355,GO:0032107	nucleus|DNA binding|DNA-binding transcription factor activity|DNA-binding transcription repressor activity|cellular response to hypoxia|cellular response to nitrogen compound|cellular response to phosphate starvation|negative regulation of abscisic acid-activated signaling pathway|primary root development|regulation of DNA-templated transcription|regulation of response to nutrient levels			G2-like
AT1G13310	17.7028	28.5834	6.82216	0.239173	-2.06387	0.00662277	0.0131931	Down	0.191494	0.138902	0.105352	0.400749	0.627739	0.166914	837891	AT1G13310		protein_coding
AT1G13330	51.0361	14.3633	87.7089	6.11777	2.61301	9.17657e-11	5.58564e-10	Up	3.16426	2.36696	2.97877	0.326855	0.326002	0.280918	837893	AHP2	Homologous-pairing protein 2 homolog	protein_coding	GO:0000794,GO:0120231,GO:0003690,GO:0120230,GO:0051026,GO:0007129,GO:0000709,GO:0010774	condensed nuclear chromosome|DNA recombinase auxiliary factor complex|double-stranded DNA binding|recombinase activator activity|chiasma assembly|homologous chromosome pairing at meiosis|meiotic joint molecule formation|meiotic strand invasion involved in reciprocal meiotic recombination
AT1G13340	1131.21	109.088	2153.33	19.7529	4.30399	1.67503e-21	2.60038e-20	Up	56.7359	48.6065	28.3736	1.85717	1.79506	0.810952	837894	AT1G13340		protein_coding
AT1G13370	4.48137	0.821501	8.14124	10.1521	3.3437	0.0149403	0.027424	Up	0.347796	0.501052	0.311817	0	0.0398135	0.041169	837897	AT1G13370	Histone H3-like 1	protein_coding	GO:0000786,GO:0005634,GO:0003677,GO:0046982,GO:0030527	nucleosome|nucleus|DNA binding|protein heterodimerization activity|structural constituent of chromatin
AT1G13390	1889.46	1132.2	2646.73	2.33761	1.22503	2.70756e-06	9.48224e-06	Up	54.8411	45.3521	32.1828	11.2377	11.7996	15.6253	837899	AT1G13390		protein_coding
AT1G13410	35.5683	2.84754	68.289	24.3504	4.60587	2.41648e-09	1.25748e-08	Up	1.39608	0.776302	0.922129	0	0.0381859	0.0526479	837901	AT1G13410	Pentatricopeptide repeat-containing protein At5g56310	protein_coding	GO:0003723,GO:0009451	RNA binding|RNA modification
AT1G13420	4.42884	0	8.85767	40.2591	5.33124	0.0111225	0.0210301	Up	0.506741	0.0388776	0.078632	0	0	0	837902	ST4B	Cytosolic sulfotransferase 8	protein_coding	GO:0005737,GO:0008146,GO:0009735,GO:0051923	cytoplasm|sulfotransferase activity|response to cytokinin|sulfation
AT1G13440	38023	19800.9	56245	2.84058	1.50618	1.19343e-28	3.10181e-27	Up	943.143	1128.86	1047.74	237.578	247.982	253.43	837904	GAPC2	Glyceraldehyde-3-phosphate dehydrogenase GAPC2, cytosolic	protein_coding	GO:0009507,GO:0005829,GO:0005576,GO:0005739,GO:0005730,GO:0005634,GO:0005777,GO:0009505,GO:0005886,GO:0009506,GO:0005507,GO:0003677,GO:0004365,GO:0051287,GO:0050661,GO:1901149,GO:0008270,GO:0006094,GO:0006096,GO:0045893,GO:0046686,GO:0009408	chloroplast|cytosol|extracellular region|mitochondrion|nucleolus|nucleus|peroxisome|plant-type cell wall|plasma membrane|plasmodesma|copper ion binding|DNA binding|glyceraldehyde-3-phosphate dehydrogenase (NAD+) (phosphorylating) activity|NAD binding|NADP binding|salicylic acid binding|zinc ion binding|gluconeogenesis|glycolytic process|positive regulation of DNA-templated transcription|response …	ath00010,ath00710	Glycolysis / Gluconeogenesis|Carbon fixation in photosynthetic organisms
AT1G13448	340.374	2.70413	678.045	244.213	7.932	4.25108e-41	2.45609e-39	Up	33.3477	38.5617	41.7919	0.20113	0.0468078	0.0484014	5007693	AT1G13448	Mitotic spindle checkpoint protein MAD2	non_coding	GO:0010369,GO:0005737,GO:0000776,GO:0005828,GO:0005635,GO:0005654,GO:0005634,GO:0005876,GO:0051301,GO:0007094,GO:0007346	chromocenter|cytoplasm|kinetochore|kinetochore microtubule|nuclear envelope|nucleoplasm|nucleus|spindle microtubule|cell division|mitotic spindle assembly checkpoint signaling|regulation of mitotic cell cycle
AT1G13460	375.979	180.362	571.595	3.17343	1.66604	8.37459e-09	4.05949e-08	Up	9.38891	7.61556	9.73893	1.23737	2.23828	2.26035	837906	AT1G13460	Serine/threonine protein phosphatase 2A 57 kDa regulatory subunit B' theta isoform	protein_coding	GO:0005829,GO:0005777,GO:0000159,GO:0019888,GO:0009742,GO:1900458,GO:0032000	cytosol|peroxisome|protein phosphatase type 2A complex|protein phosphatase regulator activity|brassinosteroid mediated signaling pathway|negative regulation of brassinosteroid mediated signaling pathway|positive regulation of fatty acid beta-oxidation	ath03015	mRNA surveillance pathway
AT1G13470	85.7879	0.438469	171.137	399.713	8.64282	5.78574e-12	3.98844e-11	Up	2.96932	5.75106	3.40067	0	0.0197366	0	837907	AT1G13470		protein_coding
AT1G13480	41.0882	0	82.1764	373.843	8.54629	1.13848e-11	7.63881e-11	Up	1.44321	1.88807	2.36307	0	0	0	837908	AT1G13480		protein_coding
AT1G13520	22.6256	2.34712	42.9041	18.0691	4.17545	5.38502e-07	2.07154e-06	Up	1.35951	0.787909	0.741204	0.0162662	0.0189277	0.0782886	837912	AT1G13520		protein_coding
AT1G13530	38.3705	5.01386	71.7272	14.6569	3.87351	1.66786e-07	6.8394e-07	Up	1.66559	1.76376	2.01179	0.0728249	0.169481	0	837913	AT1G13530		protein_coding
AT1G13560	2631.45	3675.02	1587.87	0.432085	-1.21061	0.00463294	0.00951468	Down	32.6357	27.7163	25.1492	51.2961	56.6724	21.8997	837917	AAPT1	Choline/ethanolaminephosphotransferase 1	protein_coding	GO:0005794,GO:0016020,GO:0004142,GO:0004307,GO:0046872,GO:0006646	Golgi apparatus|membrane|diacylglycerol cholinephosphotransferase activity|ethanolaminephosphotransferase activity|metal ion binding|phosphatidylethanolamine biosynthetic process	ath00440,ath00564,ath00565	Phosphonate and phosphinate metabolism|Glycerophospholipid metabolism|Ether lipid metabolism
AT1G13570	431.954	609.711	254.196	0.416876	-1.26231	3.5938e-09	1.83396e-08	Down	3.63898	3.89727	5.06535	6.00396	5.96261	8.61182	837918	AT1G13570	F-box/FBD/LRR-repeat protein At1g13570	protein_coding
AT1G13580	195.201	81.0799	309.322	3.82609	1.93587	5.651e-10	3.16898e-09	Up	5.95139	4.71705	5.6982	0.890947	1.21445	0.750416	837919	LAG13	Ceramide synthase 1 LOH3	protein_coding	GO:0005783,GO:0005789,GO:0016410,GO:0050291,GO:0046513,GO:0010256,GO:2000012,GO:0006665,GO:0042761	endoplasmic reticulum|endoplasmic reticulum membrane|N-acyltransferase activity|sphingosine N-acyltransferase activity|ceramide biosynthetic process|endomembrane system organization|regulation of auxin polar transport|sphingolipid metabolic process|very long-chain fatty acid biosynthetic process
AT1G13590	25.9958	0	51.9916	236.465	7.88548	1.43428e-09	7.67283e-09	Up	1.98215	1.36865	2.49135	0	0	0	837920	PSK1	Phytosulfokines 1	protein_coding	GO:0031012,GO:0005576,GO:0008083,GO:0030154,GO:0008283	extracellular matrix|extracellular region|growth factor activity|cell differentiation|cell population proliferation
AT1G13600	28.1489	0	56.2978	256.144	8.00081	8.42512e-10	4.63349e-09	Up	1.25364	2.38702	2.29899	0	0	0	837921	bZIP58	Basic leucine zipper 43	protein_coding	GO:0005634,GO:0003677,GO:0003700	nucleus|DNA binding|DNA-binding transcription factor activity			bZIP
AT1G13630	58.778	88.7373	28.8188	0.325442	-1.61953	0.000167052	0.000448064	Down	0.295827	0.342895	0.20967	0.389345	0.774304	0.596241	837924	AT1G13630	Putative pentatricopeptide repeat-containing protein At1g13630	protein_coding
AT1G13635	7.27804	0	14.5561	66.2391	6.04961	0.000308835	0.000792552	Up	0.0776451	0.356228	0.407234	0	0	0	2745751	AT1G13635		protein_coding			ath03410	Base excision repair
AT1G13640	3565.82	4965.3	2166.34	0.436281	-1.19667	1.28281e-05	4.07893e-05	Down	22.8439	25.8802	28.601	32.1541	29.1849	60.9856	837925	AT1G13640	Phosphatidylinositol 4-kinase gamma 6	protein_coding	GO:0004430,GO:0005524,GO:0016310	1-phosphatidylinositol 4-kinase activity|ATP binding|phosphorylation
AT1G13700	201.724	65.6327	337.815	5.1417	2.36224	0.00232658	0.00508436	Up	6.78464	8.47864	9.93881	0.268173	0.374462	2.9256	837931	PGL1	Probable 6-phosphogluconolactonase 1	protein_coding	GO:0005737,GO:0005829,GO:0017057,GO:0005975,GO:0009051	cytoplasm|cytosol|6-phosphogluconolactonase activity|carbohydrate metabolic process|pentose-phosphate shunt, oxidative branch	ath00030	Pentose phosphate pathway
AT1G13740	256.967	380.798	133.136	0.349777	-1.51549	0.0122438	0.022915	Down	1.24792	2.06463	3.9389	4.47158	7.00318	1.97072	837934	AFP2	Ninja-family protein AFP2	protein_coding	GO:0005634,GO:0045892,GO:0009737,GO:0009414,GO:0007165	nucleus|negative regulation of DNA-templated transcription|response to abscisic acid|response to water deprivation|signal transduction
AT1G13750	303.603	71.7888	535.418	7.43814	2.89494	2.34766e-19	3.04342e-18	Up	6.94015	10.142	8.05124	1.00162	0.536918	0.717695	837935	AT1G13750	Probable inactive purple acid phosphatase 1	protein_coding	GO:0005576,GO:0003993,GO:0046872	extracellular region|acid phosphatase activity|metal ion binding
AT1G13790	107.644	154.021	61.2661	0.397861	-1.32966	0.003108	0.00661157	Down	0.801165	0.860525	0.319676	1.11469	1.22451	1.00358	837939	FDM4	Factor of DNA methylation 4	protein_coding	GO:0008168,GO:0080188,GO:0032259	methyltransferase activity|gene silencing by RNA-directed DNA methylation|methylation
AT1G13820	1480.86	2057.05	904.671	0.439847	-1.18493	4.54768e-06	1.54335e-05	Down	21.1157	18.6181	21.6133	30.138	37.459	25.3391	837943	AT1G13820	Alpha/beta hydrolase domain-containing protein VTE7	protein_coding
AT1G13825	2.57683	0	5.15366	23.4456	4.55125	0.0256296	0.0444422	Up	0.151103	0.113029	0.457214	0	0	0	28717237	AT1G13825		protein_coding
AT1G13830	46.1471	0	92.2942	419.899	8.7139	8.02163e-12	5.45588e-11	Up	1.54932	3.0699	2.43777	0	0	0	837944	AT1G13830	PLASMODESMATA CALLOSE-BINDING PROTEIN 1	protein_coding	GO:0009505,GO:0005886,GO:0009506,GO:0009536,GO:0001872,GO:0030247,GO:0052543	plant-type cell wall|plasma membrane|plasmodesma|plastid|(1->3)-beta-D-glucan binding|polysaccharide binding|callose deposition in cell wall
AT1G13860	391.455	236.629	546.282	2.30776	1.20649	1.64024e-13	1.32065e-12	Up	6.32853	5.67887	6.50368	1.70215	1.65844	2.07749	837945	QUL1	Probable methyltransferase PMT4	protein_coding	GO:0005737,GO:0005789,GO:0000325,GO:0008168,GO:0032259	cytoplasm|endoplasmic reticulum membrane|plant-type vacuole|methyltransferase activity|methylation
AT1G13870	271.35	135.669	407.03	2.99602	1.58305	1.38165e-09	7.40239e-09	Up	11.2659	10.4429	10.5173	3.00765	1.97139	2.22174	837946	DRL1	Protein KTI12 homolog	protein_coding	GO:0005737,GO:0033588,GO:0005634,GO:0005524,GO:0005516,GO:0080178,GO:0048366,GO:0009933,GO:0006357,GO:0010449,GO:0006400,GO:0002098	cytoplasm|elongator holoenzyme complex|nucleus|ATP binding|calmodulin binding|5-carbamoylmethyl uridine residue modification|leaf development|meristem structural organization|regulation of transcription by RNA polymerase II|root meristem growth|tRNA modification|tRNA wobble uridine modification
AT1G13930	15074.2	22972.1	7176.35	0.312396	-1.67855	2.28762e-07	9.21124e-07	Down	255.019	202.621	230.562	542.086	586.667	329.572	837953	AT1G13930	Nodulin-related protein 2	protein_coding	GO:0009507,GO:0009941,GO:0009570,GO:0005829,GO:0005576,GO:0005886,GO:0003729,GO:0009738,GO:0010115,GO:0009408,GO:0009651	chloroplast|chloroplast envelope|chloroplast stroma|cytosol|extracellular region|plasma membrane|mRNA binding|abscisic acid-activated signaling pathway|regulation of abscisic acid biosynthetic process|response to heat|response to salt stress
AT1G13950	595.073	174.762	1015.38	5.80452	2.53718	1.79536e-31	5.63574e-30	Up	30.3833	41.1648	35.6038	4.63115	3.53371	4.23258	837955	ELF5A-1	Eukaryotic translation initiation factor 5A-1	protein_coding	GO:0005576,GO:0043022,GO:0003723,GO:0003746,GO:0003743,GO:0045901,GO:0045905,GO:0006414,GO:0010089	extracellular region|ribosome binding|RNA binding|translation elongation factor activity|translation initiation factor activity|positive regulation of translational elongation|positive regulation of translational termination|translational elongation|xylem development
AT1G13970	39.8379	0.383032	79.2928	185.12	7.53232	5.70221e-09	2.82822e-08	Up	1.67951	0.84357	0.987139	0	0	0.0128722	837957	AT1G13970	Protein ENHANCED DISEASE RESISTANCE 2	protein_coding	GO:0005789,GO:0010008,GO:0005886,GO:0070273,GO:0009873,GO:1900056,GO:0009626,GO:1900150,GO:0009723,GO:0009751	endoplasmic reticulum membrane|endosome membrane|plasma membrane|phosphatidylinositol-4-phosphate binding|ethylene-activated signaling pathway|negative regulation of leaf senescence|plant-type hypersensitive response|regulation of defense response to fungus|response to ethylene|response to salicylic acid
AT1G13990	1913.41	2575.62	1251.19	0.485822	-1.0415	0.00816084	0.0159028	Down	31.6426	32.0712	34.9128	47.3435	61.1475	24.7815	837959	AT1G13990		protein_coding
AT1G14040	63.2224	18.7235	107.721	5.7574	2.52542	5.69901e-10	3.19255e-09	Up	1.49922	1.16399	0.887366	0.135125	0.138736	0.143459	837965	AT1G14040	Phosphate transporter PHO1 homolog 3	protein_coding	GO:0005737,GO:0005794,GO:0005886,GO:0005802,GO:0000822,GO:0015114,GO:0016036,GO:0055062,GO:0006817,GO:0055069	cytoplasm|Golgi apparatus|plasma membrane|trans-Golgi network|inositol hexakisphosphate binding|phosphate ion transmembrane transporter activity|cellular response to phosphate starvation|phosphate ion homeostasis|phosphate ion transport|zinc ion homeostasis
AT1G14060	264.228	166.173	362.283	2.17675	1.12217	0.000563413	0.00137694	Up	8.96542	10.119	11.2633	3.07469	1.84735	4.66679	837966	AT1G14060		protein_coding
AT1G14080	7.85214	0	15.7043	71.4554	6.15897	3.70165e-05	0.000109583	Up	0.17014	0.282821	0.371813	0	0	0	837968	FUT6	Fucosyltransferase 6	protein_coding	GO:0032580,GO:0008417,GO:0008107,GO:0071555,GO:0006486,GO:0009969	Golgi cisterna membrane|fucosyltransferase activity|galactoside 2-alpha-L-fucosyltransferase activity|cell wall organization|protein glycosylation|xyloglucan biosynthetic process
AT1G14150	1341.72	2184.32	499.121	0.228492	-2.12979	6.40659e-28	1.60367e-26	Down	14.4866	14.265	19.6765	45.2764	41.6872	56.8311	837974	PnsL2	Photosynthetic NDH subunit of lumenal location 2, chloroplastic	protein_coding	GO:0009507,GO:0009534,GO:0009543,GO:0009535,GO:0019898,GO:0009344,GO:0009654,GO:0005509,GO:0045156,GO:0009767	chloroplast|chloroplast thylakoid|chloroplast thylakoid lumen|chloroplast thylakoid membrane|extrinsic component of membrane|nitrite reductase complex [NAD(P)H]|photosystem II oxygen evolving complex|calcium ion binding|electron transporter, transferring electrons within the cyclic electron transport pathway of photosynthesis activity|photosynthetic electron transport chain	ath00195	Photosynthesis
AT1G14160	4.09231	0	8.18463	37.2164	5.21787	0.00219342	0.00481206	Up	0.306219	0.152707	0.308858	0	0	0	837975	AT1G14160	CASP-like protein 1A1	protein_coding	GO:0005886,GO:0051539,GO:0042545,GO:0007043	plasma membrane|4 iron, 4 sulfur cluster binding|cell wall modification|cell-cell junction assembly
AT1G14170	228.008	69.0715	386.944	5.59876	2.48511	1.89885e-33	6.76528e-32	Up	6.25939	7.08805	6.14792	0.75023	0.7181	0.888146	837976	AT1G14170	KH domain-containing protein At4g18375	protein_coding	GO:0005737,GO:0005634,GO:0003729,GO:0010468	cytoplasm|nucleus|mRNA binding|regulation of gene expression
AT1G14190	4.47649	0.753053	8.19992	10.4987	3.39214	0.0245038	0.0426979	Up	0.22189	0.110653	0.143873	0.0280657	0	0	837979	AT1G14190	Protein HOTHEAD	protein_coding	GO:0005576,GO:0050660,GO:0046593,GO:0016614,GO:0007267,GO:0009553,GO:0010430	extracellular region|flavin adenine dinucleotide binding|mandelonitrile lyase activity|oxidoreductase activity, acting on CH-OH group of donors|cell-cell signaling|embryo sac development|fatty acid omega-oxidation
AT1G14200	9871.85	4874.62	14869.1	3.05031	1.60896	1.52265e-05	4.78533e-05	Up	386.254	531.771	469.999	136.37	101.648	61.1044	837980	AT1G14200	E3 ubiquitin-protein ligase MPSR1	protein_coding	GO:0005737,GO:0005829,GO:0046872,GO:0051787,GO:0061630,GO:0071456,GO:0071218,GO:0071629,GO:0051865,GO:0000209,GO:0016567,GO:0061635	cytoplasm|cytosol|metal ion binding|misfolded protein binding|ubiquitin protein ligase activity|cellular response to hypoxia|cellular response to misfolded protein|cytoplasm protein quality control by the ubiquitin-proteasome system|protein autoubiquitination|protein polyubiquitination|protein ubiquitination|regulation of protein complex stability
AT1G14205	942.893	509.72	1376.06	2.69868	1.43225	0.00401037	0.00834677	Up	94.0139	86.3125	68.5392	17.5011	7.90273	39.6541	837981	AT1G14205	50S ribosomal protein L18, chloroplastic	protein_coding	GO:0009507,GO:0009941,GO:0009570,GO:0005737,GO:0005730,GO:0005634,GO:1990904,GO:0005840,GO:0008097,GO:0003735,GO:0006412	chloroplast|chloroplast envelope|chloroplast stroma|cytoplasm|nucleolus|nucleus|ribonucleoprotein complex|ribosome|5S rRNA binding|structural constituent of ribosome|translation
AT1G14210	437.2	212.206	662.193	3.11717	1.64024	2.13335e-07	8.61603e-07	Up	23.0795	22.2158	27.519	4.51458	3.37929	8.25936	837982	AT1G14210	Ribonuclease 1	protein_coding	GO:0005576,GO:0004521,GO:0004540,GO:0033897,GO:0003723,GO:0009718,GO:0016036,GO:0009611,GO:0006401	extracellular region|endoribonuclease activity|ribonuclease activity|ribonuclease T2 activity|RNA binding|anthocyanin-containing compound biosynthetic process|cellular response to phosphate starvation|response to wounding|RNA catabolic process
AT1G14230	549.831	224.928	874.733	3.89525	1.96171	3.00659e-17	3.29261e-16	Up	15.1637	14.4615	14.9595	1.87423	3.03615	2.84473	837984	AT1G14230	Probable apyrase 4	protein_coding	GO:0016020,GO:0005524,GO:0017110,GO:0009134	membrane|ATP binding|nucleoside diphosphate phosphatase activity|nucleoside diphosphate catabolic process	ath00230,ath00240	Purine metabolism|Pyrimidine metabolism
AT1G14240	4.21916	0	8.43832	38.377	5.26217	0.00130408	0.00298537	Up	0.150641	0.122928	0.151939	0	0	0	837985	AT1G14240	Probable apyrase 3	protein_coding	GO:0016020,GO:0005524,GO:0017110,GO:0009134	membrane|ATP binding|nucleoside diphosphate phosphatase activity|nucleoside diphosphate catabolic process	ath00230,ath00240	Purine metabolism|Pyrimidine metabolism
AT1G14250	71.4567	141.565	1.34881	0.00958682	-6.70473	5.48538e-18	6.35905e-17	Down	0	0	0.0694878	1.76895	1.47636	1.58534	837986	AT1G14250	Probable apyrase 5	protein_coding	GO:0016020,GO:0000325,GO:0005524,GO:0017110,GO:0009134	membrane|plant-type vacuole|ATP binding|nucleoside diphosphate phosphatase activity|nucleoside diphosphate catabolic process	ath00230,ath00240	Purine metabolism|Pyrimidine metabolism
AT1G14290	574.966	831.916	318.016	0.382185	-1.38766	0.00369367	0.00773508	Down	5.48284	4.75022	4.54895	6.26383	3.99579	17.0926	837990	SBH2	Sphinganine C4-monooxygenase 2	protein_coding	GO:0005783,GO:0005789,GO:0005794,GO:0016020,GO:0005506,GO:0016491,GO:0009640,GO:0046520	endoplasmic reticulum|endoplasmic reticulum membrane|Golgi apparatus|membrane|iron ion binding|oxidoreductase activity|photomorphogenesis|sphingoid biosynthetic process	ath00600	Sphingolipid metabolism
AT1G14300	492.932	663.238	322.626	0.486291	-1.04011	0.000221715	0.000582761	Down	6.1807	5.65639	8.37476	8.38893	6.89256	13.2414	837991	AT1G14300		protein_coding
AT1G14320	15067.2	9030.73	21103.7	2.33679	1.22453	6.59039e-14	5.53349e-13	Up	508.541	612.937	533.597	153.123	131.541	197.223	837993	SAC52	60S ribosomal protein L10-1	protein_coding	GO:0005737,GO:0022625,GO:0022626,GO:0005576,GO:0005730,GO:0005634,GO:0000325,GO:0042788,GO:0005840,GO:0005773,GO:0003729,GO:0003735,GO:0071493,GO:0051607,GO:0032502,GO:0000027,GO:0006412	cytoplasm|cytosolic large ribosomal subunit|cytosolic ribosome|extracellular region|nucleolus|nucleus|plant-type vacuole|polysomal ribosome|ribosome|vacuole|mRNA binding|structural constituent of ribosome|cellular response to UV-B|defense response to virus|developmental process|ribosomal large subunit assembly|translation	ath03010	Ribosome
AT1G14340	761.112	201.407	1320.82	6.55664	2.71296	1.81252e-73	4.35351e-71	Up	38.0124	41.5519	38.0963	3.63732	3.73453	4.81422	837995	AT1G14340	Binding partner of ACD11 1	protein_coding	GO:0005886,GO:0009536,GO:0003723,GO:0050832,GO:0034051	plasma membrane|plastid|RNA binding|defense response to fungus|negative regulation of plant-type hypersensitive response
AT1G14345	896.798	191.682	1601.91	8.35532	3.0627	1.92871e-35	7.79396e-34	Up	41.9155	54.7666	60.9441	3.32449	3.75871	5.81584	837996	AT1G14345		protein_coding
AT1G14350	134.314	29.7938	238.834	7.97958	2.99631	1.18202e-07	4.94965e-07	Up	2.6747	2.94245	4.51555	0.223603	0.0946145	0.574785	837997	FLP	Transcription factor MYB124	protein_coding	GO:0005634,GO:0003700,GO:0000981,GO:0000978,GO:0043565,GO:0000976,GO:0009926,GO:0009734,GO:0009553,GO:0010052,GO:0010235,GO:0010444,GO:0090436,GO:0009554,GO:0050891,GO:1901333,GO:1901002,GO:1902584,GO:0080022,GO:1902806,GO:0032875,GO:0006355,GO:2000037,GO:0009737,GO:0009733,GO:0009629,GO:0010376	nucleus|DNA-binding transcription factor activity|DNA-binding transcription factor activity, RNA polymerase II-specific|RNA polymerase II cis-regulatory region sequence-specific DNA binding|sequence-specific DNA binding|transcription cis-regulatory region binding|auxin polar transport|auxin-activated signaling pathway|embryo sac development|guard cell differentiation|guard mother cell cytokinesis…			MYB
AT1G14370	898.908	361.548	1436.27	3.97413	1.99064	4.95674e-31	1.49661e-29	Up	28.0145	26.7668	23.0025	4.10357	4.42636	4.70246	837999	APK2A	Probable serine/threonine-protein kinase PBL2	protein_coding	GO:0005634,GO:0005886,GO:0005524,GO:0106310,GO:0004674,GO:0030957,GO:0006952,GO:1900426,GO:0006468	nucleus|plasma membrane|ATP binding|protein serine kinase activity|protein serine/threonine kinase activity|Tat protein binding|defense response|positive regulation of defense response to bacterium|protein phosphorylation
AT1G14380	461.173	235.353	686.993	2.91628	1.54413	1.59936e-08	7.46168e-08	Up	6.7169	7.90948	9.61769	1.68346	1.3486	2.66687	838000	IQD28	Protein IQ-DOMAIN 28	protein_coding	GO:0005737,GO:0005576,GO:0005875,GO:0005634,GO:0005516	cytoplasm|extracellular region|microtubule associated complex|nucleus|calmodulin binding
AT1G14390	10.2018	4.04556	16.358	4.07518	2.02686	0.0171164	0.0309898	Up	0.242879	0.136919	0.255624	0.00934972	0.0435182	0.0562498	838001	AT1G14390	Probable LRR receptor-like serine/threonine-protein kinase At1g14390	protein_coding	GO:0005886,GO:0005524,GO:0004672,GO:0106310,GO:0004674,GO:0046777	plasma membrane|ATP binding|protein kinase activity|protein serine kinase activity|protein serine/threonine kinase activity|protein autophosphorylation
AT1G14430	18.0734	32.0971	4.0497	0.126289	-2.9852	9.49954e-05	0.000263764	Down	0.0259241	0.0775678	0.0915163	0.252483	0.200315	0.621404	838005	AT1G14430	Aldehyde oxidase GLOX1	protein_coding	GO:0005576,GO:0004031	extracellular region|aldehyde oxidase activity
AT1G14470	10.9516	18.629	3.27418	0.175349	-2.5117	0.00111644	0.00258599	Down	0.080721	0.0483053	0.0651334	0.328761	0.232859	0.171991	838009	AT1G14470	Pentatricopeptide repeat-containing protein At1g14470	protein_coding	GO:0043231,GO:0003723,GO:0009451	intracellular membrane-bounded organelle|RNA binding|RNA modification
AT1G14480	393.174	135.505	650.843	4.80608	2.26486	9.08538e-13	6.83385e-12	Up	16.2302	10.2405	11.6263	1.91978	1.93824	1.44372	838010	AT1G14480	Ankyrin repeat-containing protein BDA1	protein_coding	GO:0005886,GO:0045087,GO:0009751	plasma membrane|innate immune response|response to salicylic acid
AT1G14490	4.8267	8.83767	0.815731	0.0925006	-3.43439	0.00441903	0.00911566	Down	0.0247892	0.024724	0.0250028	0.109741	0.204315	0.23768	838011	AT1G14490	AT-hook motif nuclear-localized protein 28	protein_coding	GO:0005634,GO:0003700,GO:0003680	nucleus|DNA-binding transcription factor activity|minor groove of adenine-thymine-rich DNA binding
AT1G14520	2105.69	415.309	3796.08	9.1352	3.19144	1.29413e-27	3.16529e-26	Up	79.437	83.4006	67.4297	4.79775	3.85194	8.79086	838014	MIOX1	Inositol oxygenase 1	protein_coding	GO:0005737,GO:0050113,GO:0005506,GO:0019310,GO:0019853	cytoplasm|inositol oxygenase activity|iron ion binding|inositol catabolic process|L-ascorbic acid biosynthetic process	ath00053,ath00562	Ascorbate and aldarate metabolism|Inositol phosphate metabolism
AT1G14530	372.002	532.537	211.467	0.397188	-1.33211	0.00967698	0.0185412	Down	4.82267	3.72183	3.74785	7.29392	10.149	2.77945	838015	THH1	Protein TOM THREE HOMOLOG 1	protein_coding	GO:0009705	plant-type vacuole membrane
AT1G14540	30.8218	11.2631	50.3805	4.48126	2.1639	0.0129651	0.0241319	Up	2.67899	0.89065	0.321677	0.207076	0.240958	0.135907	838016	PER4	Peroxidase 4	protein_coding	GO:0005576,GO:0020037,GO:0140825,GO:0046872,GO:0004601,GO:0071456,GO:0042744,GO:0006979	extracellular region|heme binding|lactoperoxidase activity|metal ion binding|peroxidase activity|cellular response to hypoxia|hydrogen peroxide catabolic process|response to oxidative stress	ath00940	Phenylpropanoid biosynthesis
AT1G14570	2138.19	3046.85	1229.53	0.403589	-1.30904	1.17553e-21	1.8491e-20	Down	21.5917	21.6067	21.9373	34.1996	37.5739	36.8929	838019	AT1G14570	Plant UBX domain-containing protein 7	protein_coding	GO:0005634,GO:0030674,GO:0043130,GO:0043161	nucleus|protein-macromolecule adaptor activity|ubiquitin binding|proteasome-mediated ubiquitin-dependent protein catabolic process
AT1G14590	511.569	705.596	317.542	0.450151	-1.15152	0.000284593	0.000735374	Down	5.73687	8.30403	7.81528	12.1213	12.1472	7.83808	838021	AT1G14590	Uncharacterized protein At4g15970	protein_coding
AT1G14600	95.8496	45.3681	146.331	3.21538	1.68499	0.0076359	0.0149672	Up	3.50915	4.47817	3.78122	0.810516	0.179645	1.57897	838022	AT1G14600	Putative Myb family transcription factor At1g14600	protein_coding	GO:0005634,GO:0003700,GO:0000976,GO:0010158,GO:0006355	nucleus|DNA-binding transcription factor activity|transcription cis-regulatory region binding|abaxial cell fate specification|regulation of DNA-templated transcription			G2-like
AT1G14610	2175.61	3249.58	1101.64	0.339001	-1.56064	5.47129e-19	6.90028e-18	Down	8.43081	10.1235	10.8279	20.9354	16.9402	20.4801	838023	TWN2	Valine--tRNA ligase, mitochondrial 1	protein_coding	GO:0009507,GO:0005829,GO:0005576,GO:0005739,GO:0002161,GO:0005524,GO:0004832,GO:0009793,GO:0006438	chloroplast|cytosol|extracellular region|mitochondrion|aminoacyl-tRNA editing activity|ATP binding|valine-tRNA ligase activity|embryo development ending in seed dormancy|valyl-tRNA aminoacylation	ath00970	Aminoacyl-tRNA biosynthesis
AT1G14640	68.0448	122.44	13.65	0.111305	-3.1674	4.22827e-08	1.87838e-07	Down	0.275036	0.240024	0.057793	1.21758	0.791046	1.52608	838026	AT1G14640	Probable splicing factor 3A subunit 1	protein_coding	GO:0071013,GO:0005686,GO:0071004,GO:0005684,GO:0003723,GO:0045292,GO:0000398	catalytic step 2 spliceosome|U2 snRNP|U2-type prespliceosome|U2-type spliceosomal complex|RNA binding|mRNA cis splicing, via spliceosome|mRNA splicing, via spliceosome	ath03040	Spliceosome
AT1G14650	1228.47	1683.55	773.392	0.45932	-1.12243	3.35119e-15	3.12014e-14	Down	6.3857	6.56996	7.58075	9.66955	8.87083	11.7728	838027	AT1G14650	Probable splicing factor 3A subunit 1	protein_coding	GO:0071013,GO:0005686,GO:0071004,GO:0005684,GO:0003723,GO:0045292,GO:0000398	catalytic step 2 spliceosome|U2 snRNP|U2-type prespliceosome|U2-type spliceosomal complex|RNA binding|mRNA cis splicing, via spliceosome|mRNA splicing, via spliceosome	ath03040	Spliceosome
AT1G14685	1202.12	1627.45	776.78	0.477241	-1.06721	8.8325e-05	0.000246556	Down	9.74112	12.8529	10.9338	13.6877	11.2648	23.4088	838031	BPC2	Protein BASIC PENTACYSTEINE2	protein_coding	GO:0005634,GO:0000987,GO:0003677,GO:0003700,GO:0043565,GO:1990837,GO:1901002,GO:0050793,GO:0080157,GO:0009723	nucleus|cis-regulatory region sequence-specific DNA binding|DNA binding|DNA-binding transcription factor activity|sequence-specific DNA binding|sequence-specific double-stranded DNA binding|positive regulation of response to salt stress|regulation of developmental process|regulation of plant-type cell wall organization or biogenesis|response to ethylene			BBR-BPC
AT1G14687	32.0437	4.14179	59.9456	14.2772	3.83564	0.00140876	0.00320886	Up	1.68793	2.42865	2.00949	0.269497	0	0	838033	HB32	Zinc-finger homeodomain protein 14	protein_coding	GO:0005634,GO:0003677,GO:0003700,GO:0046872,GO:0042803,GO:0000976,GO:0006355	nucleus|DNA binding|DNA-binding transcription factor activity|metal ion binding|protein homodimerization activity|transcription cis-regulatory region binding|regulation of DNA-templated transcription			ZF-HD
AT1G14700	854.456	189.579	1519.33	8.02413	3.00435	1.18123e-49	1.01005e-47	Up	26.3818	23.0768	30.5731	1.97393	2.39998	2.35989	838035	PAP3	Purple acid phosphatase 3	protein_coding	GO:0005576,GO:0000325,GO:0003993,GO:0008199,GO:0008198	extracellular region|plant-type vacuole|acid phosphatase activity|ferric iron binding|ferrous iron binding	ath00740	Riboflavin metabolism
AT1G14710	1730.86	2689.26	772.454	0.287204	-1.79985	5.38411e-28	1.35089e-26	Down	8.35964	8.30049	9.88867	19.853	17.5037	25.5063	838036	AT1G14710	RNA demethylase ALKBH10B	protein_coding	GO:0032451,GO:0046872,GO:0003729,GO:1990931,GO:0006402,GO:0010228	demethylase activity|metal ion binding|mRNA binding|mRNA N6-methyladenosine dioxygenase activity|mRNA catabolic process|vegetative to reproductive phase transition of meristem
AT1G14720	1170.2	750.726	1589.68	2.1171	1.08209	0.0215683	0.0380732	Up	33.0295	38.718	34.0056	7.1553	5.59408	22.5808	838037	XTH28	Probable xyloglucan endotransglucosylase/hydrolase protein 28	protein_coding	GO:0048046,GO:0004553,GO:0030247,GO:0016762,GO:0042546,GO:0071555,GO:0010154,GO:0080086,GO:0010411	apoplast|hydrolase activity, hydrolyzing O-glycosyl compounds|polysaccharide binding|xyloglucan:xyloglucosyl transferase activity|cell wall biogenesis|cell wall organization|fruit development|stamen filament development|xyloglucan metabolic process
AT1G14740	4960.95	7172.2	2749.71	0.383369	-1.3832	2.97764e-22	4.93051e-21	Down	36.5797	32.4429	30.965	55.7375	54.3006	66.9076	838039	TTA1	Protein OBERON 3	protein_coding	GO:0005634,GO:0046872,GO:0001708,GO:0090421,GO:0009880,GO:0055065	nucleus|metal ion binding|cell fate specification|embryonic meristem initiation|embryonic pattern specification|metal ion homeostasis
AT1G14750	26.648	50.278	3.01808	0.0598477	-4.06256	1.18927e-07	4.97809e-07	Down	0.067381	0.0112006	0.0453078	0.238635	0.613211	0.562305	838040	SDS	Cyclin-SDS	protein_coding	GO:0000307,GO:0005737,GO:0005634,GO:0016538,GO:0051301,GO:0051026,GO:0000724,GO:0044772,GO:0000079	cyclin-dependent protein kinase holoenzyme complex|cytoplasm|nucleus|cyclin-dependent protein serine/threonine kinase regulator activity|cell division|chiasma assembly|double-strand break repair via homologous recombination|mitotic cell cycle phase transition|regulation of cyclin-dependent protein serine/threonine kinase activity
AT1G14780	132.156	35.3756	228.936	6.47158	2.69412	0.00411212	0.00854524	Up	4.56579	1.97745	2.95963	0.581802	0.350171	0.0120698	838043	AT1G14780	MACPF domain-containing protein At1g14780	protein_coding	GO:0009626,GO:2000031	plant-type hypersensitive response|regulation of salicylic acid mediated signaling pathway
AT1G14790	341.676	162.148	521.205	3.21904	1.68663	6.22854e-14	5.24409e-13	Up	3.69034	4.5494	4.55376	0.671141	0.959068	1.06964	838044	RDR1	RNA-dependent RNA polymerase 1	protein_coding	GO:0031380,GO:0003723,GO:0003968,GO:0006952,GO:0060148,GO:0009751,GO:0009615,GO:0030422,GO:0010025	nuclear RNA-directed RNA polymerase complex|RNA binding|RNA-dependent RNA polymerase activity|defense response|positive regulation of post-transcriptional gene silencing|response to salicylic acid|response to virus|siRNA processing|wax biosynthetic process
AT1G14810	2340.79	3440.62	1240.97	0.360657	-1.4713	9.3311e-11	5.67225e-10	Down	23.1291	27.3834	24.7886	41.9326	35.303	66.0348	838046	AT1G14810		protein_coding			ath00260,ath00261,ath00270,ath00300	Glycine, serine and threonine metabolism|Monobactam biosynthesis|Cysteine and methionine metabolism|Lysine biosynthesis
AT1G14820	488.033	304.427	671.639	2.2044	1.14038	1.15728e-12	8.62892e-12	Up	12.9464	13.0108	14.7835	4.07819	3.57606	4.87199	838047	AT1G14820		protein_coding
AT1G14840	369.274	232.232	506.315	2.17935	1.1239	0.00224634	0.00492058	Up	4.07757	6.30557	7.98814	1.44063	1.40369	2.96561	838049	MAP70-4	Microtubule-associated protein 70-4	protein_coding	GO:0005737,GO:0005874,GO:0008017,GO:0007010	cytoplasm|microtubule|microtubule binding|cytoskeleton organization
AT1G14850	543.355	783.417	303.294	0.387055	-1.36939	4.34798e-08	1.92836e-07	Down	2.05432	1.45373	2.39162	3.22629	2.9707	4.17455	838050	NUP155	Nuclear pore complex protein NUP155	protein_coding	GO:0005643,GO:0044611,GO:0005730,GO:0005886,GO:0009506,GO:0017056,GO:0051028,GO:0006913,GO:0006606,GO:0036228,GO:0006405,GO:0000972	nuclear pore|nuclear pore inner ring|nucleolus|plasma membrane|plasmodesma|structural constituent of nuclear pore|mRNA transport|nucleocytoplasmic transport|protein import into nucleus|protein localization to nuclear inner membrane|RNA export from nucleus|transcription-dependent tethering of RNA polymerase II gene DNA at nuclear periphery	ath03013	Nucleocytoplasmic transport
AT1G14880	53.059	0.753053	105.365	133.138	7.05678	2.78451e-10	1.61226e-09	Up	3.58425	4.86177	2.68967	0.0507756	0	0	838053	PCR1	Protein PLANT CADMIUM RESISTANCE 1	protein_coding	GO:0005576,GO:0000325,GO:0005886,GO:0003729	extracellular region|plant-type vacuole|plasma membrane|mRNA binding
AT1G14910	1880.57	3301.18	459.963	0.139323	-2.84349	2.39176e-51	2.17569e-49	Down	5.87364	5.56365	7.11574	27.0289	25.4564	38.3252	838056	AT1G14910	Putative clathrin assembly protein At1g14910	protein_coding	GO:0005905,GO:0030136,GO:0005576,GO:0005794,GO:0005545,GO:0030276,GO:0032050,GO:0005546,GO:0000149,GO:0048268,GO:0072583,GO:0006900	clathrin-coated pit|clathrin-coated vesicle|extracellular region|Golgi apparatus|1-phosphatidylinositol binding|clathrin binding|clathrin heavy chain binding|phosphatidylinositol-4,5-bisphosphate binding|SNARE binding|clathrin coat assembly|clathrin-dependent endocytosis|vesicle budding from membrane
AT1G14920	312.098	444.506	179.691	0.404226	-1.30677	0.0206542	0.0366167	Down	1.32603	2.25934	3.77831	2.10351	2.60708	8.08753	838057	GAI	DELLA protein GAI	protein_coding	GO:0005634,GO:0003700,GO:0043565,GO:0000976,GO:0003713,GO:0010336,GO:0009740,GO:0042538,GO:0009867,GO:0033206,GO:1905614,GO:0010629,GO:0009938,GO:1905622,GO:0010187,GO:1900033,GO:0010233,GO:0010628,GO:0009939,GO:1903508,GO:0006355,GO:0006808,GO:2000377,GO:2000033,GO:0010029,GO:0009737,GO:0009723,GO:0010218,GO:0009739,GO:0009863	nucleus|DNA-binding transcription factor activity|sequence-specific DNA binding|transcription cis-regulatory region binding|transcription coactivator activity|gibberellic acid homeostasis|gibberellic acid mediated signaling pathway|hyperosmotic salinity response|jasmonic acid mediated signaling pathway|meiotic cytokinesis|negative regulation of developmental vegetative growth|negative regulation …	ath04075	Plant hormone signal transduction	GRAS
AT1G14970	438.564	713.388	163.74	0.229554	-2.1231	8.54657e-17	8.93836e-16	Down	1.73961	1.74543	2.81577	5.57068	5.83825	7.16896	838062	AT1G14970	O-fucosyltransferase 4	protein_coding	GO:0016020,GO:0016757,GO:0006004	membrane|glycosyltransferase activity|fucose metabolic process
AT1G14990	288.013	162.501	413.526	2.54646	1.34849	1.10062e-13	9.0284e-13	Up	11.9131	14.5774	13.5508	3.11321	3.4604	4.08139	838064	AT1G14990		protein_coding
AT1G15040	4.19635	0.766064	7.62663	9.70717	3.27905	0.0289639	0.0496162	Up	0.195157	0.176949	0.125261	0	0	0.0378016	838069	GAT1_2.1	Putative glutamine amidotransferase GAT1_2.1	protein_coding	GO:0016811,GO:0016740,GO:0006541,GO:2000032	hydrolase activity, acting on carbon-nitrogen (but not peptide) bonds, in linear amides|transferase activity|glutamine metabolic process|regulation of secondary shoot formation
AT1G15060	531.303	712.422	350.185	0.491834	-1.02376	4.73679e-06	1.60269e-05	Down	3.77772	4.24699	4.14285	4.8545	6.56116	5.15866	838071	AT1G15060		protein_coding
AT1G15080	48.2846	14.4106	82.1586	5.66832	2.50292	2.6117e-05	7.91021e-05	Up	1.43234	1.78572	2.82918	0.405115	0.14347	0.148355	838072	LPP2	Lipid phosphate phosphatase 2	protein_coding	GO:0016020,GO:0003993,GO:0008195,GO:0006644	membrane|acid phosphatase activity|phosphatidate phosphatase activity|phospholipid metabolic process	ath00561,ath00564	Glycerolipid metabolism|Glycerophospholipid metabolism
AT1G15085	29.258	2.95841	55.5575	19.4353	4.28061	9.09559e-07	3.4034e-06	Up	12.2527	12.3696	5.87774	0	0.769728	0.318374	28717241	AT1G15085		protein_coding
AT1G15100	235.002	146.765	323.239	2.20018	1.13762	0.000166932	0.000447799	Up	13.2315	12.2458	8.85814	3.01828	2.70852	5.01669	838073	RHA2A	E3 ubiquitin-protein ligase RHA2A	protein_coding	GO:0005737,GO:0005634,GO:0046872,GO:0061630,GO:0004842,GO:0009738,GO:0009789,GO:0016567,GO:0047484,GO:0009651	cytoplasm|nucleus|metal ion binding|ubiquitin protein ligase activity|ubiquitin-protein transferase activity|abscisic acid-activated signaling pathway|positive regulation of abscisic acid-activated signaling pathway|protein ubiquitination|regulation of response to osmotic stress|response to salt stress
AT1G15125	1376.45	2662.12	90.7763	0.0341032	-4.87395	6.41683e-08	2.7779e-07	Down	0.701641	3.57076	1.79644	20.9625	4.80063	102.731	838076	AT1G15125	Loganic acid O-methyltransferase	protein_coding	GO:0030749,GO:0046872,GO:0035834,GO:0032259	loganate O-methyltransferase activity|metal ion binding|indole alkaloid metabolic process|methylation
AT1G15130	1901.22	3019.64	782.808	0.259259	-1.94753	2.50598e-44	1.67932e-42	Down	8.33812	8.87371	9.68792	23.0879	22.9495	23.7705	838077	AT1G15130	Vacuolar-sorting protein BRO1	protein_coding	GO:0005737,GO:0005829,GO:0005768,GO:0005770,GO:0005771,GO:0009506,GO:0043621,GO:0043130,GO:0099638,GO:0036257,GO:0043328,GO:0007033	cytoplasm|cytosol|endosome|late endosome|multivesicular body|plasmodesma|protein self-association|ubiquitin binding|endosome to plasma membrane protein transport|multivesicular body organization|protein transport to vacuole involved in ubiquitin-dependent protein catabolic process via the multivesicular body sorting pathway|vacuole organization	ath03250,ath04144	Viral life cycle - HIV-1|Endocytosis
AT1G15150	6.71737	0.438469	12.9963	30.3597	4.92408	0.00172388	0.00385798	Up	0.166739	0.358186	0.0905562	0	0.0132142	0	838080	AT1G15150	Protein DETOXIFICATION 10	protein_coding	GO:0016020,GO:0015297,GO:0022857,GO:0042910,GO:1990961	membrane|antiporter activity|transmembrane transporter activity|xenobiotic transmembrane transporter activity|xenobiotic detoxification by transmembrane export across the plasma membrane
AT1G15170	360.981	566.127	155.835	0.275367	-1.86057	1.4638e-06	5.32623e-06	Down	2.45712	3.58377	1.54561	5.05282	7.74416	5.65754	838083	AT1G15170	Protein DETOXIFICATION 12	protein_coding	GO:0009507,GO:0016020,GO:0015297,GO:0022857,GO:0042910,GO:1990961	chloroplast|membrane|antiporter activity|transmembrane transporter activity|xenobiotic transmembrane transporter activity|xenobiotic detoxification by transmembrane export across the plasma membrane
AT1G15180	1780.1	3146.12	414.075	0.131623	-2.92552	1.42314e-45	1.02433e-43	Down	5.70967	6.22194	8.27839	29.6882	31.7816	42.9171	838084	AT1G15180	Protein DETOXIFICATION 13	protein_coding	GO:0016020,GO:0015297,GO:0022857,GO:0042910,GO:1990961	membrane|antiporter activity|transmembrane transporter activity|xenobiotic transmembrane transporter activity|xenobiotic detoxification by transmembrane export across the plasma membrane
AT1G15210	17.243	0	34.486	156.821	7.29298	1.22317e-06	4.50822e-06	Up	0.37718	0.243416	0.0783239	0	0	0	838087	ABCG35	ABC transporter G family member 35	protein_coding	GO:0005886,GO:0140359,GO:0005524,GO:0003729	plasma membrane|ABC-type transporter activity|ATP binding|mRNA binding	ath02010	ABC transporters
AT1G15230	1079.12	1448.62	709.609	0.48993	-1.02935	6.45067e-10	3.58637e-09	Down	17.087	20.987	21.1325	22.8932	26.4528	32.6748	838090	AT1G15230		protein_coding
AT1G15240	1335.63	1989.59	681.66	0.34266	-1.54515	4.55997e-33	1.58244e-31	Down	4.8226	5.57746	5.73091	10.124	10.208	11.43	838091	AT1G15240		protein_coding
AT1G15250	557.728	349.69	765.766	2.18895	1.13024	0.00022347	0.000586725	Up	32.6777	46.4642	39.3399	9.38454	9.02092	18.9685	838092	AT1G15250	60S ribosomal protein L37-1	protein_coding	GO:0022625,GO:0005576,GO:0046872,GO:0003729,GO:0003723,GO:0019843,GO:0003735,GO:0006412	cytosolic large ribosomal subunit|extracellular region|metal ion binding|mRNA binding|RNA binding|rRNA binding|structural constituent of ribosome|translation	ath03010	Ribosome
AT1G15260	165.156	67.2698	263.043	3.90286	1.96453	0.000263686	0.000684829	Up	7.50055	8.70017	15.9636	1.46276	0.817009	3.4849	838093	AT1G15260		protein_coding
AT1G15270	5388.27	2827.08	7949.45	2.81216	1.49168	2.37325e-18	2.83424e-17	Up	522.708	628.132	494.875	123.543	136.7	133.577	838094	AT1G15270		protein_coding
AT1G15280	1336.83	2075.14	598.525	0.28844	-1.79366	7.29301e-13	5.52259e-12	Down	6.27616	7.39977	10.6428	16.2424	17.292	23.759	838095	AT1G15280	Protein MLN51 homolog	protein_coding	GO:0005737,GO:0035145,GO:0003729,GO:0006397,GO:0051028,GO:0000184,GO:0006417,GO:0008380	cytoplasm|exon-exon junction complex|mRNA binding|mRNA processing|mRNA transport|nuclear-transcribed mRNA catabolic process, nonsense-mediated decay|regulation of translation|RNA splicing
AT1G15290	2890.32	752.603	5028.03	6.68205	2.74029	6.03773e-41	3.44183e-39	Up	26.9448	28.3331	34.9027	2.34953	3.01437	3.82635	838097	AT1G15290	Protein REDUCED CHLOROPLAST COVERAGE 3	protein_coding	GO:0005737,GO:0005829,GO:0005576,GO:0005634,GO:0003729,GO:0019750,GO:0006996	cytoplasm|cytosol|extracellular region|nucleus|mRNA binding|chloroplast localization|organelle organization
AT1G15310	80.0838	20.0223	140.145	6.95243	2.79752	4.76195e-06	1.61019e-05	Up	2.46512	3.27819	1.83518	0.23385	0.0604696	0.468963	838100	ATHSRP54A	Signal recognition particle subunit SRP54 1	protein_coding	GO:0005737,GO:0005829,GO:0005786,GO:0008312,GO:0030942,GO:0005525,GO:0003924,GO:0006616	cytoplasm|cytosol|signal recognition particle, endoplasmic reticulum targeting|7S RNA binding|endoplasmic reticulum signal peptide binding|GTP binding|GTPase activity|SRP-dependent cotranslational protein targeting to membrane, translocation	ath03060	Protein export
AT1G15430	778.202	1282.38	274.027	0.213675	-2.22651	5.70099e-17	6.07528e-16	Down	5.3387	3.24872	5.03028	13.0676	15.4425	14.4708	838114	AT1G15430		protein_coding
AT1G15440	512.437	737.053	287.822	0.39039	-1.35701	1.53408e-13	1.23891e-12	Down	2.87945	3.43894	3.42222	5.36682	4.60105	7.00465	838115	PWP2	Periodic tryptophan protein 2	protein_coding	GO:0080008,GO:0005730,GO:0005634,GO:0034388,GO:0032040,GO:0009553,GO:0000462,GO:0010119,GO:0009744,GO:0000028,GO:0006364	Cul4-RING E3 ubiquitin ligase complex|nucleolus|nucleus|Pwp2p-containing subcomplex of 90S preribosome|small-subunit processome|embryo sac development|maturation of SSU-rRNA from tricistronic rRNA transcript (SSU-rRNA, 5.8S rRNA, LSU-rRNA)|regulation of stomatal movement|response to sucrose|ribosomal small subunit assembly|rRNA processing	ath03008	Ribosome biogenesis in eukaryotes
AT1G15490	263.735	429.232	98.2374	0.228935	-2.12699	2.86756e-07	1.13898e-06	Down	0.587094	0.960669	1.79497	2.93205	3.05266	3.87	838119	AT1G15490		protein_coding
AT1G15500	5792.57	8693.92	2891.21	0.332554	-1.58834	2.15814e-13	1.71631e-12	Down	39.4561	36.2514	55.9361	88.5587	81.618	96.9754	838120	ATNTT2	ADP,ATP carrier protein 2, chloroplastic	protein_coding	GO:0009507,GO:0009941,GO:0031969,GO:0005737,GO:0009536,GO:0005524,GO:0005471	chloroplast|chloroplast envelope|chloroplast membrane|cytoplasm|plastid|ATP binding|ATP:ADP antiporter activity
AT1G15530	211.588	291.704	131.473	0.450485	-1.15045	0.0101533	0.0193602	Down	3.09764	1.64682	1.83056	2.16269	2.39002	5.68421	838123	AT1G15530	L-type lectin-domain containing receptor kinase S.1	protein_coding	GO:0000325,GO:0005886,GO:0005524,GO:0030246,GO:0106310,GO:0004675,GO:0042742,GO:0002229,GO:0006468	plant-type vacuole|plasma membrane|ATP binding|carbohydrate binding|protein serine kinase activity|transmembrane receptor protein serine/threonine kinase activity|defense response to bacterium|defense response to oomycetes|protein phosphorylation
AT1G15550	71.6544	131.537	11.772	0.08933	-3.48471	3.22998e-06	1.11908e-05	Down	0.406448	0.229127	0.124768	1.39253	0.619019	4.08531	838125	GA3OX1	Gibberellin 3-beta-dioxygenase 1	protein_coding	GO:0005737,GO:0051213,GO:0016707,GO:0046872,GO:0009740,GO:0009686,GO:0009739,GO:0009416,GO:0010114,GO:0009639	cytoplasm|dioxygenase activity|gibberellin 3-beta-dioxygenase activity|metal ion binding|gibberellic acid mediated signaling pathway|gibberellin biosynthetic process|response to gibberellin|response to light stimulus|response to red light|response to red or far red light	ath00904	Diterpenoid biosynthesis
AT1G15570	68.3168	96.4368	40.1968	0.416006	-1.26533	0.00268021	0.00578618	Down	0.936095	0.473392	0.531923	1.01559	0.774256	1.41864	838127	CYCA2%3B3	Cyclin-A2-3	protein_coding	GO:0000307,GO:0005737,GO:0005634,GO:0016538,GO:0044839,GO:0051301,GO:0042023,GO:0010444,GO:0010311,GO:0044772,GO:2000123,GO:0000079,GO:0010389	cyclin-dependent protein kinase holoenzyme complex|cytoplasm|nucleus|cyclin-dependent protein serine/threonine kinase regulator activity|cell cycle G2/M phase transition|cell division|DNA endoreduplication|guard mother cell differentiation|lateral root formation|mitotic cell cycle phase transition|positive regulation of stomatal complex development|regulation of cyclin-dependent protein serine/th…
AT1G15625	7.50339	0	15.0068	68.236	6.09246	3.74367e-05	0.00011072	Up	0.632529	0.384006	0.499289	0	0	0	28717242	AT1G15625		protein_coding
AT1G15630	11.5394	0	23.0789	104.988	6.71408	7.86653e-07	2.96479e-06	Up	0.610169	0.730278	0.738513	0	0	0	838133	AT1G15630		protein_coding
AT1G15640	10.8381	0	21.6762	98.6241	6.62387	2.06001e-06	7.32969e-06	Up	0.423563	0.718164	0.555377	0	0	0	838134	AT1G15640		protein_coding
AT1G15690	13092.2	20612.5	5571.89	0.270314	-1.88729	3.11657e-08	1.40822e-07	Down	55.6532	57.4242	68.1848	117.913	94.6871	254.012	838138	AVP1	Pyrophosphate-energized vacuolar membrane proton pump 1	protein_coding	GO:0009507,GO:0009941,GO:0010008,GO:0005576,GO:0005794,GO:0005739,GO:0000325,GO:0009705,GO:0005886,GO:0005774,GO:0005773,GO:0004427,GO:0046872,GO:0003729,GO:0009678,GO:0009926,GO:0052546,GO:0010248,GO:0048366,GO:2000904,GO:0009651,GO:0009414,GO:0005985	chloroplast|chloroplast envelope|endosome membrane|extracellular region|Golgi apparatus|mitochondrion|plant-type vacuole|plant-type vacuole membrane|plasma membrane|vacuolar membrane|vacuole|inorganic diphosphate phosphatase activity|metal ion binding|mRNA binding|pyrophosphate hydrolysis-driven proton transmembrane transporter activity|auxin polar transport|cell wall pectin metabolic process|est…
AT1G15720	31.8388	54.4944	9.18325	0.168603	-2.5683	0.000113831	0.000312369	Down	0.0735875	0.183485	0.371109	0.74927	0.530702	1.27393	838141	TRFL5	Single myb histone 3	protein_coding	GO:0000785,GO:0000781,GO:0005730,GO:0000786,GO:0005634,GO:0003691,GO:0042803,GO:0043047,GO:0006334	chromatin|chromosome, telomeric region|nucleolus|nucleosome|nucleus|double-stranded telomeric DNA binding|protein homodimerization activity|single-stranded telomeric DNA binding|nucleosome assembly
AT1G15730	1806.66	2565.29	1048.03	0.408552	-1.29141	1.08098e-13	8.88091e-13	Down	22.2356	24.6788	18.5127	34.7228	35.0612	38.3493	838142	AT1G15730		protein_coding
AT1G15772	5.00315	0	10.0063	45.5334	5.50885	0.000815971	0.00193682	Up	0.239078	0.566317	0.301423	0	0	0	6241070	AT1G15772	Mediator of RNA polymerase II transcription subunit 15a	protein_coding	GO:0016592,GO:0005634,GO:0031490,GO:0003713,GO:0045723,GO:0009751	mediator complex|nucleus|chromatin DNA binding|transcription coactivator activity|positive regulation of fatty acid biosynthetic process|response to salicylic acid
AT1G15790	211.097	8.5735	413.62	47.7548	5.57758	9.4846e-25	1.87213e-23	Up	8.59132	11.4443	9.50458	0.0513966	0.0598062	0.329826	838148	AT1G15790	Mediator of RNA polymerase II transcription subunit 15a	protein_coding	GO:0016592,GO:0005634,GO:0031490,GO:0003713,GO:0045723,GO:0009751	mediator complex|nucleus|chromatin DNA binding|transcription coactivator activity|positive regulation of fatty acid biosynthetic process|response to salicylic acid			bHLH
AT1G15820	122059	167378	76738.7	0.458476	-1.12508	4.74845e-15	4.37344e-14	Down	1810.52	2183.03	2335.54	2852.49	3064.14	3398.64	838151	LHCB6	Chlorophyll a-b binding protein CP24 10B, chloroplastic	protein_coding	GO:0009535,GO:0009523,GO:0016168,GO:0009768,GO:0009416	chloroplast thylakoid membrane|photosystem II|chlorophyll binding|photosynthesis, light harvesting in photosystem I|response to light stimulus	ath00196	Photosynthesis - antenna proteins
AT1G15825	11.7389	23.4777	0	0.00638367	-7.2914	5.40577e-06	1.81184e-05	Down	0	0	0	0.399858	0.516982	2.19179	838152	AT1G15825		protein_coding
AT1G15830	636.248	1102.62	169.872	0.154057	-2.69846	4.89084e-10	2.75934e-09	Down	1.732	1.7163	3.57274	7.5092	6.96497	17.1422	838153	AT1G15830		protein_coding
AT1G15890	123.545	62.6052	184.486	2.93637	1.55403	0.000141884	0.000383931	Up	2.37509	1.65545	2.19207	0.560228	0.236193	0.654549	838159	AT1G15890	Probable disease resistance protein At1g15890	protein_coding	GO:0043531,GO:0005524,GO:0006952	ADP binding|ATP binding|defense response
AT1G15960	795.756	203.219	1388.29	6.83167	2.77224	1.29511e-31	4.08946e-30	Up	16.2058	14.3805	12.8858	1.08518	1.3329	1.94953	838166	NRAMP6	Metal transporter Nramp6	protein_coding	GO:0012505,GO:0016020,GO:0015086,GO:0005384,GO:0070574,GO:0055072	endomembrane system|membrane|cadmium ion transmembrane transporter activity|manganese ion transmembrane transporter activity|cadmium ion transmembrane transport|iron ion homeostasis
AT1G15980	4014.17	5534.06	2494.28	0.450711	-1.14973	1.67526e-09	8.87315e-09	Down	43.9352	41.8222	58.233	73.3945	66.4948	75.3095	838168	PnsB1	Photosynthetic NDH subunit of subcomplex B 1, chloroplastic	protein_coding	GO:0009507,GO:0009534,GO:0009535,GO:0010598,GO:0005634,GO:0009773	chloroplast|chloroplast thylakoid|chloroplast thylakoid membrane|NAD(P)H dehydrogenase complex (plastoquinone)|nucleus|photosynthetic electron transport in photosystem I
AT1G16022	75.3253	132.188	18.4623	0.139738	-2.83921	2.17671e-06	7.7282e-06	Down	1.25238	1.66544	1.14287	8.81795	7.61877	2.47781	6241110	AT1G16022		protein_coding
AT1G16030	61135.9	107109	15162.7	0.141563	-2.82048	1.83883e-07	7.49166e-07	Down	215.725	236.075	131.977	1456.46	879.567	353.878	838174	Hsp70b	Heat shock 70 kDa protein 5	protein_coding	GO:0005737,GO:0005829,GO:0009505,GO:0005524,GO:0016887,GO:0140662,GO:0031072,GO:0051787,GO:0044183,GO:0051082,GO:0034620,GO:0051085,GO:0042026,GO:0009408,GO:0009615	cytoplasm|cytosol|plant-type cell wall|ATP binding|ATP hydrolysis activity|ATP-dependent protein folding chaperone|heat shock protein binding|misfolded protein binding|protein folding chaperone|unfolded protein binding|cellular response to unfolded protein|chaperone cofactor-dependent protein refolding|protein refolding|response to heat|response to virus	ath03040,ath04141,ath04144	Spliceosome|Protein processing in endoplasmic reticulum|Endocytosis
AT1G16060	86.8121	40.7523	132.872	3.2482	1.69964	1.65456e-05	5.17324e-05	Up	2.50809	1.78678	1.52987	0.401831	0.258399	0.572564	838176	ADAP	AP2-like ethylene-responsive transcription factor At1g16060	protein_coding	GO:0005634,GO:0003677,GO:0003700,GO:0000981,GO:0009873,GO:0010187,GO:1901959,GO:0045723,GO:0040008,GO:0009737,GO:0009651,GO:0009414	nucleus|DNA binding|DNA-binding transcription factor activity|DNA-binding transcription factor activity, RNA polymerase II-specific|ethylene-activated signaling pathway|negative regulation of seed germination|positive regulation of cutin biosynthetic process|positive regulation of fatty acid biosynthetic process|regulation of growth|response to abscisic acid|response to salt stress|response to wa…			AP2
AT1G16070	26.6917	9.12772	44.2557	4.80062	2.26322	0.00986074	0.018868	Up	0.416798	0.525991	0.446129	0.0753123	0	0.126866	838177	TLP8	Tubby-like protein 8	protein_coding
AT1G16080	2140.7	3162.48	1118.92	0.353785	-1.49906	3.38998e-21	5.15051e-20	Down	30.3285	24.203	28.12	50.4532	49.8163	57.906	838178	AT1G16080		protein_coding
AT1G16110	494.924	171.547	818.301	4.767	2.25308	1.5631e-05	4.90151e-05	Up	11.4441	10.8249	9.50014	0.775114	0.771539	3.20246	838180	WAKL6	Wall-associated receptor kinase-like 6	protein_coding	GO:0009505,GO:0005886,GO:0005524,GO:0030247,GO:0106310,GO:0004674,GO:0007166,GO:0006468	plant-type cell wall|plasma membrane|ATP binding|polysaccharide binding|protein serine kinase activity|protein serine/threonine kinase activity|cell surface receptor signaling pathway|protein phosphorylation
AT1G16130	214.803	118.819	310.787	2.62095	1.39009	0.00040341	0.00101274	Up	4.75789	3.16684	3.22226	0.605508	1.34877	0.915917	838182	WAKL2	Wall-associated receptor kinase-like 2	protein_coding	GO:0009505,GO:0005886,GO:0005524,GO:0005509,GO:0030247,GO:0106310,GO:0004674,GO:0007166,GO:0046777	plant-type cell wall|plasma membrane|ATP binding|calcium ion binding|polysaccharide binding|protein serine kinase activity|protein serine/threonine kinase activity|cell surface receptor signaling pathway|protein autophosphorylation
AT1G16210	2113.02	2862.91	1363.12	0.476148	-1.07052	3.53068e-09	1.80347e-08	Down	34.0246	31.919	41.014	51.1506	50.3563	49.3278	838189	AT1G16210		protein_coding
AT1G16220	57.9515	93.627	22.276	0.238103	-2.07034	7.20065e-11	4.43087e-10	Down	0.335558	0.399036	0.325432	0.857021	0.983952	1.18244	838190	AT1G16220	Probable protein phosphatase 2C 6	protein_coding	GO:0046872,GO:0017018,GO:0004722,GO:0035970	metal ion binding|myosin phosphatase activity|protein serine/threonine phosphatase activity|peptidyl-threonine dephosphorylation
AT1G16240	3763.32	5465.41	2061.24	0.377145	-1.40681	2.11268e-36	9.1238e-35	Down	45.2397	50.6954	46.6133	83.3315	79.7103	92.1951	838193	SYP51	Syntaxin-51	protein_coding	GO:0012505,GO:0010008,GO:0005794,GO:0016020,GO:0005634,GO:0000325,GO:0031201,GO:0005773,GO:0005484,GO:0000149,GO:0006886,GO:0048278,GO:0006906,GO:0016192	endomembrane system|endosome membrane|Golgi apparatus|membrane|nucleus|plant-type vacuole|SNARE complex|vacuole|SNAP receptor activity|SNARE binding|intracellular protein transport|vesicle docking|vesicle fusion|vesicle-mediated transport	ath04130	SNARE interactions in vesicular transport
AT1G16270	512.173	721.752	302.594	0.419311	-1.25391	4.08656e-09	2.06619e-08	Down	2.25612	1.8673	2.46023	3.50879	3.68739	3.34104	838196	AT1G16270	Probable serine/threonine-protein kinase SIS8	protein_coding	GO:0005739,GO:0005634,GO:0005524,GO:0106310,GO:0004674,GO:0004712,GO:0006468,GO:0009651,GO:0010182	mitochondrion|nucleus|ATP binding|protein serine kinase activity|protein serine/threonine kinase activity|protein serine/threonine/tyrosine kinase activity|protein phosphorylation|response to salt stress|sugar mediated signaling pathway
AT1G16310	49.1488	6.34228	91.9552	14.9129	3.89849	1.15901e-08	5.51088e-08	Up	1.53806	1.41601	1.49827	0.0232783	0.14898	0.0280094	838200	AT1G16310	Metal tolerance protein 10	protein_coding	GO:0016020,GO:0005774,GO:0008324,GO:0009787,GO:2000022,GO:2000031	membrane|vacuolar membrane|cation transmembrane transporter activity|regulation of abscisic acid-activated signaling pathway|regulation of jasmonic acid mediated signaling pathway|regulation of salicylic acid mediated signaling pathway
AT1G16320	1562.68	959.839	2165.51	2.25677	1.17426	1.36015e-22	2.30395e-21	Up	60.1156	62.9966	59.7326	17.2011	18.1509	19.3302	838201	AT1G16320		protein_coding
AT1G16400	204.229	2.06846	406.389	203.178	7.6666	6.11296e-24	1.1383e-22	Up	8.58334	6.93901	4.35554	0.0236013	0.0411946	0	838210	CYP79F2	Hexahomomethionine N-hydroxylase	protein_coding	GO:0005783,GO:0005789,GO:0016020,GO:0020037,GO:0005506,GO:0016709,GO:0019761	endoplasmic reticulum|endoplasmic reticulum membrane|membrane|heme binding|iron ion binding|oxidoreductase activity, acting on paired donors, with incorporation or reduction of molecular oxygen, NAD(P)H as one donor, and incorporation of one atom of oxygen|glucosinolate biosynthetic process	ath00966	Glucosinolate biosynthesis
AT1G16410	1373.19	15.7995	2730.57	173.057	7.4351	2.18249e-09	1.14183e-08	Up	33.9327	25.0793	23.4386	0.152839	0.15244	0	838211	CYP79F1	Hexahomomethionine N-hydroxylase	protein_coding	GO:0005783,GO:0005789,GO:0016020,GO:0020037,GO:0005506,GO:0016709,GO:0019761	endoplasmic reticulum|endoplasmic reticulum membrane|membrane|heme binding|iron ion binding|oxidoreductase activity, acting on paired donors, with incorporation or reduction of molecular oxygen, NAD(P)H as one donor, and incorporation of one atom of oxygen|glucosinolate biosynthetic process	ath00966	Glucosinolate biosynthesis
AT1G16445	55.5815	77.7526	33.4103	0.428855	-1.22144	0.000774716	0.00184792	Down	0.965369	0.989576	1.35235	1.92314	1.2156	2.08546	838215	AT1G16445		protein_coding
AT1G16460	2438.24	1544.75	3331.72	2.15685	1.10892	1.30489e-20	1.89373e-19	Up	66.0734	70.3596	65.4489	18.821	19.885	24.8355	838216	RDH2	Thiosulfate/3-mercaptopyruvate sulfurtransferase 2	protein_coding	GO:0005737,GO:0005829,GO:0005739,GO:0016784,GO:0004792,GO:0009793,GO:0019346	cytoplasm|cytosol|mitochondrion|3-mercaptopyruvate sulfurtransferase activity|thiosulfate sulfurtransferase activity|embryo development ending in seed dormancy|transsulfuration	ath00270,ath00920,ath04122	Cysteine and methionine metabolism|Sulfur metabolism|Sulfur relay system
AT1G16480	27.428	11.4538	43.4022	3.7797	1.91827	0.000225753	0.000591993	Up	0.356994	0.501714	0.441905	0.107755	0.0668723	0.0518618	838218	AT1G16480	Putative pentatricopeptide repeat-containing protein At5g09950	protein_coding	GO:0003723,GO:0008270,GO:0009451	RNA binding|zinc ion binding|RNA modification
AT1G16490	12.7625	0.376527	25.1485	58.7554	5.87665	2.11011e-05	6.48473e-05	Up	0.362646	0.823855	0.690902	0.017838	0	0	838219	MYB58	Transcription factor MYB58	protein_coding	GO:0005634,GO:0003700,GO:0000976,GO:0009809,GO:0045893,GO:2000652,GO:0009416	nucleus|DNA-binding transcription factor activity|transcription cis-regulatory region binding|lignin biosynthetic process|positive regulation of DNA-templated transcription|regulation of secondary cell wall biogenesis|response to light stimulus			MYB
AT1G16510	173.277	36.1147	310.439	8.57217	3.09966	6.78434e-07	2.57417e-06	Up	7.61855	14.8894	12.9418	0.491568	0.349555	2.10302	838221	AT1G16510	Auxin-responsive protein SAUR41	protein_coding	GO:0005737,GO:0060918,GO:0009734,GO:0009958,GO:0090057	cytoplasm|auxin transport|auxin-activated signaling pathway|positive gravitropism|root radial pattern formation	ath04075	Plant hormone signal transduction
AT1G16530	18.4578	1.75388	35.1617	21.3267	4.41459	2.68542e-05	8.12083e-05	Up	1.84369	1.33407	1.49496	0	0.14898	0	838223	ASL9	LOB domain-containing protein 3	protein_coding	GO:0005634,GO:0000976	nucleus|transcription cis-regulatory region binding			LBD
AT1G16610	1017.39	1541.16	493.615	0.320254	-1.64271	3.19844e-24	6.07221e-23	Down	7.39957	6.61367	8.53846	15.221	14.4808	17.9844	838230	SR45	Serine/arginine-rich splicing factor SR45	protein_coding	GO:0061574,GO:0005737,GO:0016607,GO:0005730,GO:0005654,GO:0005681,GO:0003723,GO:0000398,GO:0000381,GO:0008380,GO:0010182	ASAP complex|cytoplasm|nuclear speck|nucleolus|nucleoplasm|spliceosomal complex|RNA binding|mRNA splicing, via spliceosome|regulation of alternative mRNA splicing, via spliceosome|RNA splicing|sugar mediated signaling pathway	ath03013,ath03015	Nucleocytoplasmic transport|mRNA surveillance pathway
AT1G16630	25.0658	15.369	34.7625	2.25507	1.17317	0.0222665	0.0391569	Up	0.375467	0.493217	0.30481	0.154056	0.0943487	0.0975609	838232	AT1G16630		protein_coding
AT1G16650	270.724	363.429	178.019	0.489617	-1.03027	0.000788379	0.00187758	Down	2.45329	3.38202	2.60398	3.34348	2.72603	5.80188	838234	AT1G16650		protein_coding
AT1G16700	3013.18	1929.72	4096.63	2.12326	1.08628	3.0263e-15	2.82873e-14	Up	103.374	111.276	96.9573	30.6856	33.5798	34.745	838239	AT1G16700	NADH dehydrogenase [ubiquinone] iron-sulfur protein 8-B, mitochondrial	protein_coding	GO:0005747,GO:0005739,GO:0005634,GO:0051539,GO:0046872,GO:0008137,GO:0009060,GO:0006120,GO:0032981	mitochondrial respiratory chain complex I|mitochondrion|nucleus|4 iron, 4 sulfur cluster binding|metal ion binding|NADH dehydrogenase (ubiquinone) activity|aerobic respiration|mitochondrial electron transport, NADH to ubiquinone|mitochondrial respiratory chain complex I assembly	ath00190	Oxidative phosphorylation
AT1G16720	4199.4	6106.68	2292.12	0.375351	-1.41369	3.24559e-35	1.28961e-33	Down	29.8272	30.8038	32.4848	55.2175	53.5019	58.5046	838243	HCF173	Protein HIGH CHLOROPHYLL FLUORESCENCE PHENOTYPE 173, chloroplastic	protein_coding	GO:0009507,GO:0009941,GO:0031969,GO:0009570,GO:0009535,GO:0009523,GO:0042651,GO:0003729,GO:0003723,GO:0010207,GO:0006413	chloroplast|chloroplast envelope|chloroplast membrane|chloroplast stroma|chloroplast thylakoid membrane|photosystem II|thylakoid membrane|mRNA binding|RNA binding|photosystem II assembly|translational initiation
AT1G16730	160.725	104.814	216.635	2.06908	1.04899	0.000421929	0.00105603	Up	7.93891	6.8191	7.77937	2.67654	2.70698	1.8661	838244	UP6		protein_coding
AT1G16740	886.113	446.282	1325.94	2.97137	1.57113	1.78398e-14	1.5681e-13	Up	55.6062	77.8595	55.3459	13.3931	13.6762	15.8684	838245	AT1G16740	50S ribosomal protein L20, chloroplastic	protein_coding	GO:0009507,GO:1990904,GO:0005840,GO:0019843,GO:0003735,GO:0000027,GO:0006412	chloroplast|ribonucleoprotein complex|ribosome|rRNA binding|structural constituent of ribosome|ribosomal large subunit assembly|translation	ath03010	Ribosome
AT1G16820	104.016	62.3384	145.694	2.34187	1.22766	0.000856042	0.00202586	Up	3.62002	2.14016	3.00689	0.797659	1.01255	0.698018	838253	AT1G16820	V-type proton ATPase catalytic subunit A	protein_coding	GO:0009507,GO:0009941,GO:0005829,GO:0005794,GO:0005739,GO:0009505,GO:0000325,GO:0005886,GO:0009506,GO:0033180,GO:0005774,GO:0005773,GO:0005524,GO:0002020,GO:0046933,GO:0046961,GO:0007030,GO:0009555,GO:1902600	chloroplast|chloroplast envelope|cytosol|Golgi apparatus|mitochondrion|plant-type cell wall|plant-type vacuole|plasma membrane|plasmodesma|proton-transporting V-type ATPase, V1 domain|vacuolar membrane|vacuole|ATP binding|protease binding|proton-transporting ATP synthase activity, rotational mechanism|proton-transporting ATPase activity, rotational mechanism|Golgi organization|pollen development|…
AT1G16870	871.918	1216.34	527.496	0.433625	-1.20548	1.97094e-06	7.03737e-06	Down	7.48417	10.4386	10.5711	13.3693	11.1443	20.4469	838258	AT1G16870		protein_coding
AT1G16880	10633.1	6907.37	14358.7	2.07871	1.05569	7.73236e-20	1.04749e-18	Up	285.535	297.555	268.974	91.1197	85.2877	100.682	838259	ACR11	ACT domain-containing protein ACR11	protein_coding	GO:0009507,GO:0009941,GO:0009570,GO:0009535,GO:0005634,GO:0010319,GO:0009409,GO:0009416,GO:0009744	chloroplast|chloroplast envelope|chloroplast stroma|chloroplast thylakoid membrane|nucleus|stromule|response to cold|response to light stimulus|response to sucrose
AT1G17020	233.644	0.438469	466.849	1090.23	10.0904	3.91287e-17	4.23323e-16	Up	10.216	10.6986	9.38023	0	0.0181468	0	838272	SRG1	Protein SRG1	protein_coding	GO:0046872,GO:0016682,GO:0010150	metal ion binding|oxidoreductase activity, acting on diphenols and related substances as donors, oxygen as acceptor|leaf senescence
AT1G17050	837.796	307.5	1368.09	4.45115	2.15418	7.49046e-12	5.11414e-11	Up	29.8165	23.1811	22.3097	4.13691	4.38179	2.72816	838275	SPS2	Solanesyl diphosphate synthase 2, chloroplastic	protein_coding	GO:0009507,GO:0009570,GO:0009536,GO:0052924,GO:0046872,GO:0004659,GO:0008299,GO:0010236	chloroplast|chloroplast stroma|plastid|all-trans-nonaprenyl-diphosphate synthase (geranylgeranyl-diphosphate specific) activity|metal ion binding|prenyltransferase activity|isoprenoid biosynthetic process|plastoquinone biosynthetic process	ath00900	Terpenoid backbone biosynthesis
AT1G17060	118.917	55.5241	182.309	3.28107	1.71417	0.0105548	0.0200525	Up	3.66767	3.10255	2.32918	0.16838	0.405857	1.41821	838276	CYP72C1	Cytochrome P450 72C1	protein_coding	GO:0016020,GO:0020037,GO:0005506,GO:0004497,GO:0016705	membrane|heme binding|iron ion binding|monooxygenase activity|oxidoreductase activity, acting on paired donors, with incorporation or reduction of molecular oxygen
AT1G17090	147.078	4.2982	289.858	66.4482	6.05416	2.60312e-33	9.19782e-32	Up	5.82369	7.45154	7.22642	0.0678454	0.0394732	0.102043	838279	AT1G17090		protein_coding
AT1G17140	509.668	698.417	320.919	0.459603	-1.12154	4.70505e-07	1.82276e-06	Down	5.24435	6.72741	8.02786	9.86889	9.67686	9.62906	838284	ICR1	Interactor of constitutive active ROPs 1	protein_coding	GO:0005634,GO:0005886,GO:0090404,GO:2000012	nucleus|plasma membrane|pollen tube tip|regulation of auxin polar transport
AT1G17145	1081.27	1547.02	615.518	0.397882	-1.32959	1.1324e-15	1.09042e-14	Down	11.1706	12.7144	12.663	17.3722	18.971	26.253	838285	AT1G17145	E3 ubiquitin-protein ligase DA2L	protein_coding	GO:0046872,GO:0016740,GO:0016567,GO:0046620,GO:0080113	metal ion binding|transferase activity|protein ubiquitination|regulation of organ growth|regulation of seed growth
AT1G17170	163.618	12.37	314.866	25.8404	4.69156	6.71077e-10	3.7271e-09	Up	9.36106	8.80038	7.79282	0.0396565	0.53067	0.0954326	838288	GSTU24	Glutathione S-transferase U24	protein_coding	GO:0005737,GO:0005829,GO:0043295,GO:0004364,GO:0046256,GO:0006749,GO:0009407	cytoplasm|cytosol|glutathione binding|glutathione transferase activity|2,4,6-trinitrotoluene catabolic process|glutathione metabolic process|toxin catabolic process	ath00480	Glutathione metabolism
AT1G17180	34.8982	0.376527	69.4199	162.094	7.34069	3.74781e-09	1.908e-08	Up	2.46196	2.11225	2.18947	0.0234387	0	0	838289	GSTU25	Glutathione S-transferase U25	protein_coding	GO:0005737,GO:0005829,GO:0004364,GO:0046256,GO:0006749,GO:0009407	cytoplasm|cytosol|glutathione transferase activity|2,4,6-trinitrotoluene catabolic process|glutathione metabolic process|toxin catabolic process	ath00480	Glutathione metabolism
AT1G17190	31.7635	14.0762	49.4507	3.49814	1.80659	0.00856602	0.0166092	Up	2.02038	0.88159	1.68118	0.156522	0.156114	0.618811	838290	GSTU26	Glutathione S-transferase U26	protein_coding	GO:0005737,GO:0005829,GO:0004364,GO:0006749,GO:0009409,GO:0009635,GO:0009407	cytoplasm|cytosol|glutathione transferase activity|glutathione metabolic process|response to cold|response to herbicide|toxin catabolic process	ath00480	Glutathione metabolism
AT1G17200	908.008	1366.22	449.796	0.329187	-1.60302	1.00188e-05	3.23034e-05	Down	13.0243	14.9907	18.9212	26.04	19.4146	53.5751	838291	AT1G17200	CASP-like protein 2A1	protein_coding	GO:0005886,GO:0051539	plasma membrane|4 iron, 4 sulfur cluster binding
AT1G17210	1478.19	2078.62	877.764	0.422266	-1.24378	8.15921e-07	3.07077e-06	Down	6.99502	6.88463	11.0404	12.3867	11.2536	16.4683	838292	ILP1		protein_coding
AT1G17230	172.878	233.237	112.519	0.482424	-1.05163	0.000605133	0.001471	Down	0.992416	0.912756	0.551432	1.06283	1.15714	1.22819	838294	AT1G17230	Leucine-rich repeat receptor-like serine/threonine-protein kinase At1g17230	protein_coding	GO:0005886,GO:0005524,GO:0106310,GO:0004674,GO:0006468	plasma membrane|ATP binding|protein serine kinase activity|protein serine/threonine kinase activity|protein phosphorylation
AT1G17232	47.8201	71.867	23.7731	0.33153	-1.59279	0.00843574	0.0163773	Down	0.0714534	0.178164	0.276265	0.205609	0.478503	0.38061	28717246	AT1G17232	Leucine-rich repeat receptor-like serine/threonine-protein kinase At1g17230	non_coding	GO:0005886,GO:0005524,GO:0106310,GO:0004674,GO:0006468	plasma membrane|ATP binding|protein serine kinase activity|protein serine/threonine kinase activity|protein phosphorylation
AT1G17250	43.0808	4.41558	81.746	18.6443	4.22066	4.8189e-12	3.35987e-11	Up	0.793504	1.5474	1.24232	0.0314581	0.0488071	0.0504687	838296	RLP3	Receptor-like protein 3	protein_coding	GO:0005886,GO:0050832,GO:0045087,GO:0010073,GO:0009620	plasma membrane|defense response to fungus|innate immune response|meristem maintenance|response to fungus
AT1G17290	10651.7	14528.4	6774.97	0.466331	-1.10057	1.73859e-12	1.27498e-11	Down	88.4477	96.0553	98.0968	141.701	134.158	130.628	838301	AlaAT1	Alanine aminotransferase 1, mitochondrial	protein_coding	GO:0005739,GO:0005634,GO:0005524,GO:0004021,GO:0030170,GO:0009058,GO:0071456,GO:0019481,GO:0046686,GO:0001666	mitochondrion|nucleus|ATP binding|L-alanine:2-oxoglutarate aminotransferase activity|pyridoxal phosphate binding|biosynthetic process|cellular response to hypoxia|L-alanine catabolic process, by transamination|response to cadmium ion|response to hypoxia	ath00220,ath00250,ath00710	Arginine biosynthesis|Alanine, aspartate and glutamate metabolism|Carbon fixation in photosynthetic organisms
AT1G17340	832.705	1216.58	448.827	0.368956	-1.43848	0.000550758	0.00134894	Down	6.17249	3.64752	4.32075	8.68027	11.5245	5.13991	838305	AT1G17340	Phosphoinositide phosphatase SAC5	protein_coding	GO:0043231,GO:0005774,GO:0043813,GO:0046856	intracellular membrane-bounded organelle|vacuolar membrane|phosphatidylinositol-3,5-bisphosphate 5-phosphatase activity|phosphatidylinositol dephosphorylation	ath00562	Inositol phosphate metabolism
AT1G17360	2147.87	955.689	3340.06	3.49541	1.80546	1.16123e-06	4.29178e-06	Up	33.2819	26.1641	24.487	6.09569	6.52958	3.23391	838308	AT1G17360		protein_coding
AT1G17370	2332.2	3279.02	1385.38	0.422522	-1.2429	0.0020336	0.00449093	Down	25.5786	22.4689	25.0191	40.4124	52.4841	20.6892	838309	UBP1B	Oligouridylate-binding protein 1B	protein_coding	GO:0005634,GO:0003729,GO:0006397	nucleus|mRNA binding|mRNA processing
AT1G17400	3.70934	0.383032	7.03564	16.4394	4.03909	0.0130928	0.024342	Up	0.100735	0.217685	0.118537	0	0	0.0178862	838312	AT1G17400	Protein LAZY 2	protein_coding	GO:0009630,GO:0009958,GO:0040008	gravitropism|positive gravitropism|regulation of growth
AT1G17410	453.033	618.439	287.628	0.465134	-1.10428	3.10466e-07	1.22745e-06	Down	9.55063	8.26479	6.94138	11.2747	12.4684	12.1697	838313	AT1G17410	Probable nucleoside diphosphate kinase 5	protein_coding	GO:0005524,GO:0004550,GO:0006241,GO:0006183,GO:0006165,GO:0006228	ATP binding|nucleoside diphosphate kinase activity|CTP biosynthetic process|GTP biosynthetic process|nucleoside diphosphate phosphorylation|UTP biosynthetic process
AT1G17430	171.766	80.4698	263.062	3.27206	1.7102	5.45481e-06	1.82766e-05	Up	8.68035	7.54868	4.42071	1.00328	1.51988	1.79939	838315	AT1G17430		protein_coding
AT1G17455	682.681	1061.55	303.814	0.286144	-1.80519	3.45353e-10	1.98085e-09	Down	8.98238	9.54248	9.98374	18.1814	15.9655	34.7259	838318	ELF4-L4	Protein ELF4-LIKE 4	protein_coding	GO:0005634,GO:0042803,GO:0009649,GO:0009648,GO:0042753,GO:0048511	nucleus|protein homodimerization activity|entrainment of circadian clock|photoperiodism|positive regulation of circadian rhythm|rhythmic process
AT1G17460	556.883	902.088	211.677	0.234597	-2.09174	5.08464e-12	3.53019e-11	Down	2.80779	2.87041	3.45738	7.45798	5.94221	13.498	838319	TRFL3	Telomere repeat-binding protein 6	protein_coding	GO:0005634,GO:0042162	nucleus|telomeric DNA binding			MYB_related
AT1G17480	106.615	14.3045	198.925	13.9021	3.79723	1.27696e-13	1.04229e-12	Up	4.60331	4.13055	2.5156	0.0817873	0.158616	0.328032	838321	IQD7	Protein IQ-DOMAIN 7	protein_coding	GO:0005635,GO:0009524,GO:0009574,GO:0005516,GO:0007105	nuclear envelope|phragmoplast|preprophase band|calmodulin binding|cytokinesis, site selection
AT1G17490	489.471	202.345	776.598	3.84186	1.9418	7.95313e-19	9.87306e-18	Up	35.8492	40.4801	30.4015	5.94518	6.72578	6.00097	838322	AT1G17490		protein_coding
AT1G17500	867.464	473.662	1261.27	2.66418	1.41369	2.55962e-10	1.49011e-09	Up	9.37249	10.2052	7.96442	2.26223	2.5713	2.09045	838324	AT1G17500	Probable phospholipid-transporting ATPase 4	protein_coding	GO:0005783,GO:0005886,GO:0005524,GO:0016887,GO:0140326,GO:0000287,GO:0045332,GO:1901703	endoplasmic reticulum|plasma membrane|ATP binding|ATP hydrolysis activity|ATPase-coupled intramembrane lipid transporter activity|magnesium ion binding|phospholipid translocation|protein localization involved in auxin polar transport
AT1G17510	168.873	111.636	226.109	2.02396	1.01718	0.000991243	0.00231887	Up	11.6537	10.3763	11.5508	2.642	3.0743	5.7565	838325	AT1G17510		protein_coding
AT1G17530	1317.03	2019.09	614.975	0.304559	-1.7152	3.72717e-17	4.0424e-16	Down	13.4199	11.9955	17.2754	32.7626	28.098	33.6866	838327	TIM23-1	Mitochondrial import inner membrane translocase subunit TIM23-1	protein_coding	GO:0005743,GO:0005744,GO:0008320,GO:0015450,GO:0030150,GO:0006626	mitochondrial inner membrane|TIM23 mitochondrial import inner membrane translocase complex|protein transmembrane transporter activity|protein-transporting ATPase activity|protein import into mitochondrial matrix|protein targeting to mitochondrion
AT1G17560	71.1246	27.256	114.993	4.20027	2.07048	7.80607e-05	0.000219566	Up	3.56055	3.67893	3.61707	0.385556	0.263907	1.17343	838332	HLL	50S ribosomal protein HLL, mitochondrial	protein_coding	GO:0005762,GO:0005739,GO:0070180,GO:0003735,GO:0009553,GO:0080060,GO:0060548,GO:0048481,GO:0009741,GO:0006412	mitochondrial large ribosomal subunit|mitochondrion|large ribosomal subunit rRNA binding|structural constituent of ribosome|embryo sac development|integument development|negative regulation of cell death|plant ovule development|response to brassinosteroid|translation	ath03010	Ribosome
AT1G17580	854.193	1186.19	522.197	0.440337	-1.18332	9.48824e-10	5.18615e-09	Down	2.76181	3.83446	3.49257	5.05729	5.22732	5.08766	838333	MYA1	Myosin-5	protein_coding	GO:0015629,GO:0005737,GO:0016459,GO:0031982,GO:0051015,GO:0005524,GO:0005516,GO:0003774,GO:0042802,GO:0000146,GO:0007015,GO:0030048,GO:0051301,GO:0010154,GO:0051645,GO:0048467,GO:0090436,GO:0051646,GO:0060151,GO:0009791,GO:0010090,GO:0009826,GO:0030050	actin cytoskeleton|cytoplasm|myosin complex|vesicle|actin filament binding|ATP binding|calmodulin binding|cytoskeletal motor activity|identical protein binding|microfilament motor activity|actin filament organization|actin filament-based movement|cell division|fruit development|Golgi localization|gynoecium development|leaf pavement cell development|mitochondrion localization|peroxisome localizati…	ath04814	Motor proteins
AT1G17590	253.529	128.89	378.167	2.93688	1.55428	6.39458e-12	4.38272e-11	Up	6.18558	7.47755	5.58437	1.43029	1.52207	1.45622	838335	NF-YA8	Nuclear transcription factor Y subunit A-8	protein_coding	GO:0016602,GO:0003700,GO:0000981,GO:0000978,GO:0006357	CCAAT-binding factor complex|DNA-binding transcription factor activity|DNA-binding transcription factor activity, RNA polymerase II-specific|RNA polymerase II cis-regulatory region sequence-specific DNA binding|regulation of transcription by RNA polymerase II			NF-YA
AT1G17600	34.7575	54.045	15.4699	0.286861	-1.80158	1.14942e-05	3.67886e-05	Down	0.0899916	0.112194	0.119132	0.248994	0.278145	0.221703	838336	AT1G17600	Disease resistance protein CHS1	protein_coding	GO:0005737,GO:0005634,GO:0043531,GO:0050135,GO:0061809,GO:0046713,GO:0006952,GO:0007165	cytoplasm|nucleus|ADP binding|NAD(P)+ nucleosidase activity|NAD+ nucleotidase, cyclic ADP-ribose generating|borate transport|defense response|signal transduction
AT1G17615	8.99031	0	17.9806	81.7705	6.35351	1.13398e-05	3.63217e-05	Up	0.4681	0.291793	0.531151	0	0	0	838338	AT1G17615	Disease resistance protein Roq1	protein_coding	GO:0043531,GO:0050135,GO:0061809,GO:0006952,GO:0007165	ADP binding|NAD(P)+ nucleosidase activity|NAD+ nucleotidase, cyclic ADP-ribose generating|defense response|signal transduction
AT1G17630	37.6437	6.48552	68.8019	10.4831	3.38999	0.000179211	0.000478396	Up	1.12947	0.54746	0.990153	0.0373842	0	0.146192	838340	AT1G17630	Putative pentatricopeptide repeat-containing protein At1g17630	protein_coding	GO:0003723,GO:0031930,GO:0009451	RNA binding|mitochondria-nucleus signaling pathway|RNA modification
AT1G17650	1334.03	2053.95	614.116	0.29899	-1.74183	2.91268e-25	5.98695e-24	Down	12.0126	15.4945	12.4004	28.5703	26.5125	35.4464	838342	GLYR2	Glyoxylate/succinic semialdehyde reductase 2, chloroplastic	protein_coding	GO:0009507,GO:0009570,GO:0030267,GO:0051287,GO:0050661,GO:0016616	chloroplast|chloroplast stroma|glyoxylate reductase (NADP+) activity|NAD binding|NADP binding|oxidoreductase activity, acting on the CH-OH group of donors, NAD or NADP as acceptor	ath00630,ath00650	Glyoxylate and dicarboxylate metabolism|Butanoate metabolism
AT1G17665	213.402	321.385	105.42	0.327982	-1.60831	0.00021226	0.000560529	Down	1.97145	3.21024	2.65802	3.2951	3.75134	9.64408	838343	AT1G17665		protein_coding
AT1G17690	504.447	675.008	333.886	0.494598	-1.01567	4.52672e-11	2.84444e-10	Down	4.06749	3.88438	4.56408	5.66308	5.35347	6.05572	838345	NOF1	Protein NUCLEOLAR FACTOR 1	protein_coding	GO:0005730,GO:0032040,GO:0019843,GO:0034511,GO:0009793,GO:0009553,GO:0000462,GO:0009303	nucleolus|small-subunit processome|rRNA binding|U3 snoRNA binding|embryo development ending in seed dormancy|embryo sac development|maturation of SSU-rRNA from tricistronic rRNA transcript (SSU-rRNA, 5.8S rRNA, LSU-rRNA)|rRNA transcription
AT1G17710	20.748	40.1029	1.39306	0.0344731	-4.85838	0.00210946	0.00464024	Down	0.0978757	0	0	0.173317	0.121005	1.83517	838347	PEPC1	Inorganic pyrophosphatase 2	protein_coding	GO:0004427,GO:0046872,GO:0016791,GO:0052731,GO:0052732,GO:0051262	inorganic diphosphate phosphatase activity|metal ion binding|phosphatase activity|phosphocholine phosphatase activity|phosphoethanolamine phosphatase activity|protein tetramerization	ath00750	Vitamin B6 metabolism
AT1G17745	811.024	136.271	1485.78	10.9231	3.44932	1.88162e-18	2.26994e-17	Up	15.7356	19.9812	22.6854	1.0833	1.72093	0.714074	838352	PGDH	D-3-phosphoglycerate dehydrogenase 2, chloroplastic	protein_coding	GO:0009507,GO:0009570,GO:0005634,GO:0051287,GO:0004617,GO:0006564	chloroplast|chloroplast stroma|nucleus|NAD binding|phosphoglycerate dehydrogenase activity|L-serine biosynthetic process	ath00260,ath00270	Glycine, serine and threonine metabolism|Cysteine and methionine metabolism
AT1G17760	523.062	786.104	260.019	0.33089	-1.59558	1.23721e-10	7.41876e-10	Down	3.03242	3.31779	3.37566	6.59098	7.56493	5.42388	838354	CSTF77	Cleavage stimulation factor subunit 77	protein_coding	GO:0005634,GO:0003729,GO:0042868,GO:0009553,GO:0031124,GO:0045892,GO:0016441,GO:0031123,GO:0031047	nucleus|mRNA binding|antisense RNA metabolic process|embryo sac development|mRNA 3'-end processing|negative regulation of DNA-templated transcription|post-transcriptional gene silencing|RNA 3'-end processing|RNA-mediated gene silencing	ath03015	mRNA surveillance pathway
AT1G17830	476.397	71.8515	880.943	12.2734	3.61746	1.56953e-07	6.45228e-07	Up	24.0005	13.0282	13.7783	1.17048	1.34579	0.167663	838361	AT1G17830		protein_coding
AT1G17860	1567.56	240.61	2894.51	12.0209	3.58747	1.57788e-41	9.26657e-40	Up	139.802	114.136	134.39	9.19637	5.97009	6.44512	838365	AT1G17860	Kunitz trypsin inhibitor 5	protein_coding	GO:0048046,GO:0005783,GO:0099503,GO:0004869,GO:0030414,GO:0004867,GO:0006952,GO:0010466,GO:0009625	apoplast|endoplasmic reticulum|secretory vesicle|cysteine-type endopeptidase inhibitor activity|peptidase inhibitor activity|serine-type endopeptidase inhibitor activity|defense response|negative regulation of peptidase activity|response to insect
AT1G17950	5.81978	0.766064	10.8735	13.8192	3.7886	0.00747003	0.0146744	Up	0.299085	0.362219	0.193926	0	0	0.0455181	838374	MYB52	Transcription factor MYB52	protein_coding	GO:0005634,GO:0003700,GO:0000981,GO:0000978,GO:0000976,GO:0071555,GO:1901347,GO:0009834,GO:1901348,GO:0006355,GO:2000652,GO:0009737,GO:1902074,GO:0009414	nucleus|DNA-binding transcription factor activity|DNA-binding transcription factor activity, RNA polymerase II-specific|RNA polymerase II cis-regulatory region sequence-specific DNA binding|transcription cis-regulatory region binding|cell wall organization|negative regulation of secondary cell wall biogenesis|plant-type secondary cell wall biogenesis|positive regulation of secondary cell wall bio…			MYB
AT1G17980	1616.17	2162.24	1070.1	0.494921	-1.01473	0.0135101	0.025059	Down	18.1128	9.85896	9.57404	17.0207	21.8978	11.5512	838378	PAPS1	Nuclear poly(A) polymerase 1	protein_coding	GO:0005634,GO:0005524,GO:0046872,GO:0004652,GO:0003723,GO:0009908,GO:0048366,GO:0006378,GO:0008285,GO:0045824,GO:0048451,GO:0043631	nucleus|ATP binding|metal ion binding|polynucleotide adenylyltransferase activity|RNA binding|flower development|leaf development|mRNA polyadenylation|negative regulation of cell population proliferation|negative regulation of innate immune response|petal formation|RNA polyadenylation	ath03015	mRNA surveillance pathway
AT1G17990	18.0301	30.3663	5.69405	0.187912	-2.41187	6.10235e-05	0.000174515	Down	0.102788	0.170863	0.0863951	0.30336	0.441245	0.565772	838379	AT1G17990	Putative 12-oxophytodienoate reductase-like protein 2A	protein_coding	GO:0005634,GO:0010181,GO:0016491	nucleus|FMN binding|oxidoreductase activity
AT1G18020	16.9229	28.6303	5.21561	0.181179	-2.46451	0.00061677	0.00149622	Down	0.196063	0.0533311	0.0898875	0.394529	0.275449	0.62662	838382	AT1G18020	Putative 12-oxophytodienoate reductase-like protein 2A	protein_coding	GO:0005634,GO:0010181,GO:0016491	nucleus|FMN binding|oxidoreductase activity	ath00592	alpha-Linolenic acid metabolism
AT1G18030	514.5	788.216	240.784	0.305535	-1.71059	5.85096e-24	1.09141e-22	Down	5.55369	5.29054	4.93727	10.9691	11.9937	11.8521	838383	AT1G18030	Probable protein phosphatase 2C 8	protein_coding	GO:0005829,GO:0005634,GO:0046872,GO:0017018,GO:0006470	cytosol|nucleus|metal ion binding|myosin phosphatase activity|protein dephosphorylation
AT1G18040	124.339	178.953	69.7259	0.389609	-1.3599	1.06294e-08	5.08107e-08	Down	1.55357	1.22668	1.37109	2.10627	2.38421	2.74123	838384	CDKD1%3B3	Cyclin-dependent kinase D-3	protein_coding	GO:0005737,GO:0005634,GO:0070985,GO:0005524,GO:0004693,GO:0004672,GO:0106310,GO:0008353,GO:0007049,GO:0051301,GO:0045944,GO:0006468,GO:0051726	cytoplasm|nucleus|transcription factor TFIIK complex|ATP binding|cyclin-dependent protein serine/threonine kinase activity|protein kinase activity|protein serine kinase activity|RNA polymerase II CTD heptapeptide repeat kinase activity|cell cycle|cell division|positive regulation of transcription by RNA polymerase II|protein phosphorylation|regulation of cell cycle	ath03022,ath03420	Basal transcription factors|Nucleotide excision repair
AT1G18060	2196.24	3868.54	523.936	0.135437	-2.8843	2.81196e-27	6.67902e-26	Down	12.8045	11.0816	19.7937	72.5809	70.9623	73.1377	838386	AT1G18060		protein_coding
AT1G18160	1639.02	2338.24	939.81	0.401951	-1.31491	6.46108e-19	8.0771e-18	Down	7.65644	9.28874	7.48777	12.8963	12.9799	15.2319	838395	AT1G18160	Probable serine/threonine-protein kinase SIS8	protein_coding	GO:0005739,GO:0005634,GO:0005524,GO:0106310,GO:0004674,GO:0004712,GO:0006468,GO:0009651,GO:0010182	mitochondrion|nucleus|ATP binding|protein serine kinase activity|protein serine/threonine kinase activity|protein serine/threonine/tyrosine kinase activity|protein phosphorylation|response to salt stress|sugar mediated signaling pathway
AT1G18170	1277.85	1706.95	848.748	0.497276	-1.00788	2.14038e-10	1.25597e-09	Down	21.8071	22.6226	27.6855	31.5206	31.9094	34.2715	838396	AT1G18170	Peptidyl-prolyl cis-trans isomerase FKBP17-2, chloroplastic	protein_coding	GO:0009507,GO:0009543,GO:0009535,GO:0005634,GO:0003755	chloroplast|chloroplast thylakoid lumen|chloroplast thylakoid membrane|nucleus|peptidyl-prolyl cis-trans isomerase activity
AT1G18190	392.996	524.726	261.265	0.498189	-1.00523	9.28568e-05	0.000258262	Down	3.45725	4.16117	3.67618	4.97028	5.92842	4.20753	838398	GC2	Golgin candidate 2	protein_coding	GO:0005794,GO:0031985,GO:0000139,GO:0007030,GO:0000301	Golgi apparatus|Golgi cisterna|Golgi membrane|Golgi organization|retrograde transport, vesicle recycling within Golgi
AT1G18197	3.52624	0	7.05248	32.0845	5.0038	0.00540635	0.0109744	Up	0.167578	0.167137	0.394385	0	0	0	28717248	AT1G18197		protein_coding
AT1G18250	97.16	22.4886	171.831	7.59865	2.92574	9.24788e-05	0.000257277	Up	5.96726	4.90896	2.85558	0.655601	0.0448748	0.53363	838405	ATLP-1	Thaumatin-like protein	protein_coding	GO:0006952	defense response
AT1G18260	1933.97	2772.74	1095.19	0.395038	-1.33994	2.05776e-20	2.94042e-19	Down	13.4813	16.2696	14.936	24.46	25.6137	26.038	838406	EBS5	ERAD-associated E3 ubiquitin-protein ligase component HRD3A	protein_coding	GO:0005783,GO:0005789,GO:0042538,GO:0030433	endoplasmic reticulum|endoplasmic reticulum membrane|hyperosmotic salinity response|ubiquitin-dependent ERAD pathway	ath04141	Protein processing in endoplasmic reticulum
AT1G18290	12.714	0	25.428	115.699	6.85424	1.40825e-06	5.14195e-06	Up	0.508848	1.16002	0.610992	0	0	0	838409	AT1G18290		protein_coding
AT1G18330	4729.93	6509.56	2950.31	0.453217	-1.14173	0.026151	0.0452547	Down	43.4508	50.0099	51.0559	50.2251	27.8196	148.02	838413	EPR1	Protein REVEILLE 7	protein_coding	GO:0005634,GO:0003677,GO:0003700,GO:0007623,GO:0006355	nucleus|DNA binding|DNA-binding transcription factor activity|circadian rhythm|regulation of DNA-templated transcription			MYB_related
AT1G18370	48.1249	2.32761	93.9221	39.5917	5.30713	2.15431e-12	1.55952e-11	Up	1.20003	0.795346	0.671564	0.0274194	0.00797646	0.00824802	838418	HIK	Kinesin-like protein KIN-7A	protein_coding	GO:0005874,GO:0009524,GO:0005524,GO:0008017,GO:0003777,GO:0000911,GO:0009558,GO:0048229,GO:0007018,GO:0009555	microtubule|phragmoplast|ATP binding|microtubule binding|microtubule motor activity|cytokinesis by cell plate formation|embryo sac cellularization|gametophyte development|microtubule-based movement|pollen development	ath04814	Motor proteins
AT1G18382	33.6369	9.19632	58.0775	6.39164	2.67619	0.00124867	0.00286772	Up	2.77528	1.40108	3.14478	0.030336	0.494195	0.25551	6240917	AT1G18382	LEAF RUST 10 DISEASE-RESISTANCE LOCUS RECEPTOR-LIKE PROTEIN KINASE-like 2.8	non_coding	GO:0016020,GO:0005524,GO:0030247,GO:0106310,GO:0004674,GO:0006468	membrane|ATP binding|polysaccharide binding|protein serine kinase activity|protein serine/threonine kinase activity|protein phosphorylation
AT1G18490	294.601	424.588	164.614	0.387861	-1.36639	2.56252e-08	1.16924e-07	Down	2.44366	3.21779	4.05954	5.47264	5.57824	5.78517	838430	AT1G18490	Plant cysteine oxidase 3	protein_coding	GO:0005737,GO:0005634,GO:0017172,GO:0005506,GO:0071456,GO:0070483,GO:0018171	cytoplasm|nucleus|cysteine dioxygenase activity|iron ion binding|cellular response to hypoxia|detection of hypoxia|peptidyl-cysteine oxidation
AT1G18500	2648.63	4385.9	911.358	0.207786	-2.26683	3.04881e-30	8.85521e-29	Down	10.9697	13.2838	11.9772	34.7665	31.7069	52.7957	838431	MAML-4	2-isopropylmalate synthase 1, chloroplastic	protein_coding	GO:0009507,GO:0009570,GO:0003852,GO:0009098	chloroplast|chloroplast stroma|2-isopropylmalate synthase activity|leucine biosynthetic process	ath00290,ath00620	Valine, leucine and isoleucine biosynthesis|Pyruvate metabolism
AT1G18550	47.3029	25.6229	68.983	2.67593	1.42004	0.00347108	0.00730687	Up	0.80485	0.995796	0.791235	0.216489	0.0944666	0.35817	838436	AT1G18550	Kinesin-like protein KIN-8A	protein_coding	GO:0005871,GO:0005874,GO:0005524,GO:0016887,GO:0008017,GO:0003777,GO:0008574,GO:0007018	kinesin complex|microtubule|ATP binding|ATP hydrolysis activity|microtubule binding|microtubule motor activity|plus-end-directed microtubule motor activity|microtubule-based movement	ath04814	Motor proteins
AT1G18570	1300.01	460.803	2139.22	4.6416	2.21462	0.0112436	0.0212347	Up	45.6558	32.6565	40.2285	1.50754	0.853816	16.518	838438	MYB51	Transcription factor MYB51	protein_coding	GO:0005634,GO:0003700,GO:0000976,GO:0052544,GO:0042742,GO:0009759,GO:0009682,GO:0009617,GO:0009625	nucleus|DNA-binding transcription factor activity|transcription cis-regulatory region binding|defense response by callose deposition in cell wall|defense response to bacterium|indole glucosinolate biosynthetic process|induced systemic resistance|response to bacterium|response to insect			MYB
AT1G18590	411.919	23.0462	800.792	34.9849	5.12866	2.49335e-40	1.34938e-38	Up	23.5768	15.2471	13.8807	0.285956	0.443659	0.286727	838440	SOT17	Cytosolic sulfotransferase 17	protein_coding	GO:0005737,GO:0005634,GO:0047364,GO:0008146,GO:0019761,GO:0051923	cytoplasm|nucleus|desulfoglucosinolate sulfotransferase activity|sulfotransferase activity|glucosinolate biosynthetic process|sulfation	ath00966	Glucosinolate biosynthesis
AT1G18670	355.065	195.935	514.196	2.62233	1.39085	0.00164689	0.00370113	Up	4.89426	4.63806	4.46666	0.792046	0.662669	2.30773	838448	IBS1	Protein IMPAIRED IN BABA-INDUCED STERILITY 1	protein_coding	GO:0000307,GO:0005634,GO:0005886,GO:0005524,GO:0004693,GO:0008353,GO:0042742,GO:0002229,GO:0070816,GO:1900426,GO:1902290,GO:0032968,GO:0006468,GO:2000031	cyclin-dependent protein kinase holoenzyme complex|nucleus|plasma membrane|ATP binding|cyclin-dependent protein serine/threonine kinase activity|RNA polymerase II CTD heptapeptide repeat kinase activity|defense response to bacterium|defense response to oomycetes|phosphorylation of RNA polymerase II C-terminal domain|positive regulation of defense response to bacterium|positive regulation of defen…
AT1G18773	243.431	360.823	126.038	0.349329	-1.51734	9.95526e-06	3.21228e-05	Down	2.68962	3.74081	5.07718	5.52741	6.20302	10.8831	6240661	AT1G18773	Probable carboxylesterase SOBER1-like	protein_coding	GO:0005737,GO:0005886,GO:0008474,GO:0006631,GO:0002084	cytoplasm|plasma membrane|palmitoyl-(protein) hydrolase activity|fatty acid metabolic process|protein depalmitoylation
AT1G18800	746.098	292.703	1199.49	4.09408	2.03354	1.30809e-21	2.04708e-20	Up	31.5676	29.5553	29.7848	5.86689	4.04946	5.02041	838462	NRP2	NAP1-related protein 2	protein_coding	GO:0000785,GO:0005737,GO:0005829,GO:0005634,GO:0003682,GO:0042393,GO:0000724,GO:0006334,GO:0016444	chromatin|cytoplasm|cytosol|nucleus|chromatin binding|histone binding|double-strand break repair via homologous recombination|nucleosome assembly|somatic cell DNA recombination
AT1G18835	9.48683	0	18.9737	86.3257	6.43172	5.78327e-06	1.92959e-05	Up	0.705611	1.03494	1.1722	0	0	0	5007704	MIF3	Mini zinc finger protein 3	protein_coding	GO:0005737,GO:0005634,GO:0003700,GO:0046872,GO:0042803,GO:0000976,GO:0006355,GO:0048509	cytoplasm|nucleus|DNA-binding transcription factor activity|metal ion binding|protein homodimerization activity|transcription cis-regulatory region binding|regulation of DNA-templated transcription|regulation of meristem development			ZF-HD
AT1G18840	581.261	252.363	910.159	3.60924	1.85169	2.46506e-32	8.13202e-31	Up	10.8228	11.7155	11.1489	1.76892	2.08938	2.48139	838465	IQD30	Protein IQ-DOMAIN 30	protein_coding	GO:0005856,GO:0005635,GO:0000325,GO:0005516	cytoskeleton|nuclear envelope|plant-type vacuole|calmodulin binding
AT1G18860	46.8147	0	93.6294	425.969	8.7346	9.54936e-12	6.45593e-11	Up	1.09868	2.30543	1.53989	0	0	0	838467	WRKY61	Probable WRKY transcription factor 61	protein_coding	GO:0005634,GO:0003700,GO:0043565	nucleus|DNA-binding transcription factor activity|sequence-specific DNA binding			WRKY
AT1G18870	91.6875	133.608	49.7668	0.372966	-1.42288	0.0136692	0.0253299	Down	0.781644	0.741249	0.827154	1.2026	2.33669	0.573346	838468	ICS2	Isochorismate synthase 2, chloroplastic	protein_coding	GO:0009507,GO:0009536,GO:0008909,GO:0006952,GO:0042372,GO:0009697	chloroplast|plastid|isochorismate synthase activity|defense response|phylloquinone biosynthetic process|salicylic acid biosynthetic process	ath00130	Ubiquinone and other terpenoid-quinone biosynthesis
AT1G18880	76.3432	0.438469	152.248	355.543	8.47388	3.77339e-12	2.66305e-11	Up	2.59405	2.83234	2.23083	0	0.0140661	0	838469	NRT1.9	Protein NRT1/ PTR FAMILY 2.9	protein_coding	GO:0016020,GO:0005886,GO:0015112,GO:0022857,GO:0090408,GO:0010233,GO:0055085	membrane|plasma membrane|nitrate transmembrane transporter activity|transmembrane transporter activity|phloem nitrate loading|phloem transport|transmembrane transport
AT1G18940	14.3527	3.78478	24.9206	6.44884	2.68904	0.00345	0.00727181	Up	0.332231	0.605087	0.393371	0.0895254	0	0.0461659	838475	AT1G18940	Protein NUCLEAR FUSION DEFECTIVE 4	protein_coding	GO:0016020,GO:0005739,GO:0000741,GO:0010197,GO:0009651	membrane|mitochondrion|karyogamy|polar nucleus fusion|response to salt stress
AT1G18970	16.0991	0	32.1982	146.412	7.19389	9.82947e-08	4.16501e-07	Up	1.18199	0.673646	0.997534	0	0	0	838478	GLP4	Germin-like protein subfamily T member 1	protein_coding	GO:0048046,GO:0030145	apoplast|manganese ion binding
AT1G18980	21.862	0	43.7241	198.896	7.63587	6.03474e-09	2.98553e-08	Up	1.29447	1.26238	2.08901	0	0	0	838479	AT1G18980	Germin-like protein subfamily T member 2	protein_coding	GO:0048046,GO:0030145	apoplast|manganese ion binding
AT1G18990	20.3648	33.3832	7.34639	0.220291	-2.18252	0.00212498	0.00467054	Down	0.126869	0.0984165	0.156399	0.137291	0.435695	0.63074	838480	AT1G18990	Probable myosin-binding protein 5	protein_coding	GO:0016020,GO:0080115	membrane|myosin XI tail binding
AT1G19025	475.018	850.965	99.0701	0.11648	-3.10184	5.27217e-30	1.50874e-28	Down	1.3378	1.70281	1.6192	6.12547	10.1468	10.8995	838484	AT1G19025		protein_coding
AT1G19110	1499.66	2024.31	975.006	0.481676	-1.05386	7.21933e-10	3.99605e-09	Down	11.28	10.8618	13.7857	16.6219	16.6344	16.9027	838494	AT1G19110		protein_coding
AT1G19140	474.438	711.77	237.106	0.333218	-1.58546	3.8565e-13	2.99348e-12	Down	5.17236	5.12318	5.28889	10.6751	11.3928	9.19652	838497	AT1G19140		protein_coding
AT1G19150	2184.87	3672.25	697.492	0.189938	-2.3964	3.00253e-22	4.96789e-21	Down	20.2301	15.7675	23.4861	71.7281	75.2611	62.4856	838498	Lhca6	Photosystem I chlorophyll a/b-binding protein 6, chloroplastic	protein_coding	GO:0009507,GO:0009535,GO:0009522,GO:0016168,GO:0046872,GO:0009768,GO:0009416	chloroplast|chloroplast thylakoid membrane|photosystem I|chlorophyll binding|metal ion binding|photosynthesis, light harvesting in photosystem I|response to light stimulus	ath00196	Photosynthesis - antenna proteins
AT1G19190	61.2287	112.904	9.55354	0.0845661	-3.56378	2.00896e-08	9.27549e-08	Down	0.326015	0.116128	0.3758	2.61848	2.63907	1.09157	838502	AT1G19190	Probable carboxylesterase 1	protein_coding	GO:0005886,GO:0106435,GO:0016787	plasma membrane|carboxylesterase activity|hydrolase activity
AT1G19200	31.2033	11.4116	50.9951	4.5171	2.1754	0.0147357	0.0270902	Up	1.2703	1.82735	1.50301	0.129775	0.503364	0.0260251	838503	AT1G19200	FCS-Like Zinc finger 12	protein_coding	GO:0019900,GO:0046872,GO:0071368,GO:0009749,GO:1905582,GO:0009744	kinase binding|metal ion binding|cellular response to cytokinin stimulus|response to glucose|response to mannose|response to sucrose
AT1G19210	268.949	19.3478	518.551	26.9675	4.75315	2.68748e-33	9.48024e-32	Up	20.2248	12.8583	24.3092	0.372506	0.588261	0.480228	838504	AT1G19210	Ethylene-responsive transcription factor ERF017	protein_coding	GO:0005634,GO:0003700,GO:0000976,GO:0009873	nucleus|DNA-binding transcription factor activity|transcription cis-regulatory region binding|ethylene-activated signaling pathway			ERF
AT1G19230	64.3886	10.7987	117.979	10.9455	3.45227	3.22693e-07	1.27297e-06	Up	1.63056	1.15933	0.700184	0.107205	0.0831639	0.0171991	838506	AT1G19230	Respiratory burst oxidase homolog protein E	protein_coding	GO:0005886,GO:0005509,GO:0000293,GO:0016174,GO:0004601	plasma membrane|calcium ion binding|ferric-chelate reductase activity|NAD(P)H oxidase H2O2-forming activity|peroxidase activity	ath04016,ath04626	MAPK signaling pathway - plant|Plant-pathogen interaction
AT1G19250	137.848	0	275.695	1254.07	10.2924	1.73287e-16	1.78266e-15	Up	4.36801	6.61183	3.3007	0	0	0	838508	FMO1	Probable flavin-containing monooxygenase 1	protein_coding	GO:0050660,GO:0004499,GO:0050661,GO:0031543,GO:0062047,GO:0071456,GO:0042742,GO:0050832,GO:0062034,GO:0009626,GO:0051707,GO:0009627	flavin adenine dinucleotide binding|N,N-dimethylaniline monooxygenase activity|NADP binding|peptidyl-proline dioxygenase activity|pipecolic acid N-hydroxylase|cellular response to hypoxia|defense response to bacterium|defense response to fungus|L-pipecolic acid biosynthetic process|plant-type hypersensitive response|response to other organism|systemic acquired resistance	ath00430	Taurine and hypotaurine metabolism
AT1G19310	437.863	683.297	192.428	0.281741	-1.82756	3.69195e-15	3.42547e-14	Down	5.89918	6.75625	5.0676	12.7921	15.9668	13.4747	838513	AT1G19310	E3 ubiquitin-protein ligase RMA1H1	protein_coding	GO:0005789,GO:0046872,GO:0061630,GO:0004842,GO:0043161,GO:0016567,GO:0009409,GO:0009723,GO:0006970,GO:0009414,GO:0009611	endoplasmic reticulum membrane|metal ion binding|ubiquitin protein ligase activity|ubiquitin-protein transferase activity|proteasome-mediated ubiquitin-dependent protein catabolic process|protein ubiquitination|response to cold|response to ethylene|response to osmotic stress|response to water deprivation|response to wounding	ath04141	Protein processing in endoplasmic reticulum
AT1G19320	5.28354	10.2997	0.267357	0.0282677	-5.1447	0.00427757	0.00885804	Down	0	0.0310481	0	0.413433	0.032072	0.364803	838514	AT1G19320	Pathogenesis-related protein 5	protein_coding	GO:0048046,GO:0005739,GO:0000325,GO:0099503,GO:0003729,GO:0006952,GO:0031540,GO:0046686,GO:0010224,GO:0009615,GO:0009627	apoplast|mitochondrion|plant-type vacuole|secretory vesicle|mRNA binding|defense response|regulation of anthocyanin biosynthetic process|response to cadmium ion|response to UV-B|response to virus|systemic acquired resistance
AT1G19330	236.258	94.2285	378.288	4.00839	2.00302	2.51479e-22	4.18681e-21	Up	9.47158	8.63264	8.32795	1.52932	1.29067	1.63793	838515	AT1G19330		protein_coding
AT1G19350	3720.2	5100.38	2340.03	0.458823	-1.12399	3.02361e-06	1.05212e-05	Down	27.5916	31.6028	36.1448	46.1715	53.1918	38.9887	838518	BES1	Protein BRASSINAZOLE-RESISTANT 2	protein_coding	GO:0005737,GO:0005634,GO:0003677,GO:0003700,GO:0009742,GO:0071367,GO:1904961	cytoplasm|nucleus|DNA binding|DNA-binding transcription factor activity|brassinosteroid mediated signaling pathway|cellular response to brassinosteroid stimulus|quiescent center organization	ath04075	Plant hormone signal transduction	BES1
AT1G19380	4188.73	2440.74	5936.72	2.43233	1.28234	0.000266954	0.000692726	Up	312.898	179.267	161.435	43.8492	56.7208	85.0004	838521	AT1G19380		protein_coding
AT1G19394	111.545	165.452	57.6379	0.348105	-1.52241	6.9344e-06	2.2869e-05	Down	4.1212	2.20662	2.84407	6.14548	5.76551	5.86937	2745756	AT1G19394		protein_coding
AT1G19430	672.231	429.091	915.372	2.13205	1.09224	2.76624e-06	9.67503e-06	Up	9.67352	10.6987	9.24337	2.72801	2.38756	4.42336	838527	AT1G19430	Probable methyltransferase PMT28	protein_coding	GO:0005737,GO:0005768,GO:0005794,GO:0000139,GO:0000138,GO:0005802,GO:0008168,GO:0032259	cytoplasm|endosome|Golgi apparatus|Golgi membrane|Golgi trans cisterna|trans-Golgi network|methyltransferase activity|methylation
AT1G19450	1323.41	844.685	1802.14	2.13333	1.09311	1.44026e-08	6.75628e-08	Up	32.1282	27.7375	24.2974	9.12973	8.32091	9.18594	838529	AT1G19450	Sugar transporter ERD6-like 4	protein_coding	GO:0016020,GO:0000325,GO:0051119,GO:0022857,GO:0055085	membrane|plant-type vacuole|sugar transmembrane transporter activity|transmembrane transporter activity|transmembrane transport
AT1G19485	560.471	823.989	296.952	0.36048	-1.47201	5.84122e-19	7.34516e-18	Down	3.09774	3.89387	3.789	5.91208	6.4235	7.9413	838534	AT1G19485		protein_coding
AT1G19530	18.8753	0	37.7507	171.737	7.42406	1.38447e-05	4.38066e-05	Up	0.782542	3.06412	0.20463	0	0	0	838540	AT1G19530		protein_coding
AT1G19565	9.27585	17.736	0.815731	0.0461751	-4.43674	0.00604114	0.012126	Down	0.0416996	0.04159	0.042059	0.110762	1.58958	0.0444242	28717251	AT1G19565	UPF0725 protein At1g19565	protein_coding
AT1G19610	268.021	50.0156	486.026	9.73945	3.28384	1.20996e-30	3.57751e-29	Up	29.5859	27.6043	20.346	1.45955	1.92184	2.03348	838548	PDF1.4	Defensin-like protein 19	protein_coding	GO:0005576,GO:0006952,GO:0050832,GO:0031640	extracellular region|defense response|defense response to fungus|killing of cells of another organism
AT1G19640	17.2351	27.9266	6.54355	0.234524	-2.09219	0.0204107	0.0362481	Down	0.161831	0.129124	0.0979352	0.487164	0.516857	0.0689618	838551	JMT	Jasmonate O-methyltransferase	protein_coding	GO:0005737,GO:0005634,GO:0046872,GO:0030795,GO:0008757,GO:0006633,GO:0009694,GO:0032259,GO:0031408,GO:0009611	cytoplasm|nucleus|metal ion binding|methyl jasmonate methylesterase activity|S-adenosylmethionine-dependent methyltransferase activity|fatty acid biosynthetic process|jasmonic acid metabolic process|methylation|oxylipin biosynthetic process|response to wounding	ath00592	alpha-Linolenic acid metabolism
AT1G19700	733.25	434.936	1031.56	2.37077	1.24536	4.95137e-08	2.18148e-07	Up	11.6566	10.6933	12.8496	2.77076	2.71856	4.70492	838558	BEL10	BEL1-like homeodomain protein 10	protein_coding	GO:0005634,GO:0003700,GO:0000981,GO:0000978,GO:0006357	nucleus|DNA-binding transcription factor activity|DNA-binding transcription factor activity, RNA polymerase II-specific|RNA polymerase II cis-regulatory region sequence-specific DNA binding|regulation of transcription by RNA polymerase II			TALE
AT1G19710	315.398	105.494	525.301	4.96944	2.31308	2.37011e-17	2.61703e-16	Up	9.59734	9.91186	9.15721	1.0884	0.930794	1.95653	838559	AT1G19710		protein_coding
AT1G19720	595.718	835.879	355.556	0.425318	-1.23338	4.3161e-05	0.000126425	Down	4.15406	2.46491	4.85282	5.42385	5.4987	7.4505	838561	AT1G19720	Pentatricopeptide repeat-containing protein At1g19720	protein_coding	GO:0009507,GO:0005737,GO:0043231,GO:0005634,GO:0003729,GO:0003723,GO:0008270,GO:0009451	chloroplast|cytoplasm|intracellular membrane-bounded organelle|nucleus|mRNA binding|RNA binding|zinc ion binding|RNA modification
AT1G19730	498.341	298.996	697.686	2.33061	1.2207	1.36134e-09	7.29904e-09	Up	29.708	33.2829	32.2029	9.13898	6.93708	11.7452	838562	ATTRX4	Thioredoxin H4	protein_coding	GO:0005829,GO:0016671,GO:0015035	cytosol|oxidoreductase activity, acting on a sulfur group of donors, disulfide as acceptor|protein-disulfide reductase activity
AT1G19850	113.137	39.5155	186.758	4.71268	2.23655	2.19374e-06	7.78609e-06	Up	1.89725	1.71416	1.50086	0.395249	0.168638	0.1506	838573	MP	Auxin response factor 5	protein_coding	GO:0005634,GO:0003700,GO:0042802,GO:0000976,GO:0009734,GO:0009793,GO:0009908,GO:0010305,GO:0009942,GO:0048507,GO:0006355,GO:0009733,GO:0048364,GO:0010051	nucleus|DNA-binding transcription factor activity|identical protein binding|transcription cis-regulatory region binding|auxin-activated signaling pathway|embryo development ending in seed dormancy|flower development|leaf vascular tissue pattern formation|longitudinal axis specification|meristem development|regulation of DNA-templated transcription|response to auxin|root development|xylem and phlo…	ath04075	Plant hormone signal transduction	ARF
AT1G19910	9932.53	6558.49	13306.6	2.02895	1.02074	2.70003e-08	1.22805e-07	Up	295.303	321.593	291.015	105.416	102.755	91.3445	838579	AVA-P2	V-type proton ATPase subunit c2	protein_coding	GO:0016020,GO:0000325,GO:0000220,GO:0005773,GO:0046961	membrane|plant-type vacuole|vacuolar proton-transporting V-type ATPase, V0 domain|vacuole|proton-transporting ATPase activity, rotational mechanism	ath00190,ath04145	Oxidative phosphorylation|Phagosome
AT1G19920	2233.39	618.476	3848.3	6.22449	2.63796	5.08968e-42	3.09097e-40	Up	65.6808	56.272	77.3731	6.49466	7.55733	7.54516	838580	APS2	ATP sulfurylase 2	protein_coding	GO:0009507,GO:0009570,GO:0005634,GO:0004020,GO:0005524,GO:0004781,GO:0009970,GO:0070814,GO:0000103	chloroplast|chloroplast stroma|nucleus|adenylylsulfate kinase activity|ATP binding|sulfate adenylyltransferase (ATP) activity|cellular response to sulfate starvation|hydrogen sulfide biosynthetic process|sulfate assimilation	ath00230,ath00261,ath00450,ath00920	Purine metabolism|Monobactam biosynthesis|Selenocompound metabolism|Sulfur metabolism
AT1G19940	35.1751	3.25998	67.0903	20.8984	4.38532	1.38122e-08	6.50074e-08	Up	1.23688	1.0125	0.623769	0.0413254	0.0480871	0	838583	GH9B5	Endoglucanase 2	protein_coding	GO:0005576,GO:0008810,GO:0071555,GO:0030245	extracellular region|cellulase activity|cell wall organization|cellulose catabolic process
AT1G19960	474.664	44.6285	904.7	20.3459	4.34667	1.19086e-22	2.02201e-21	Up	22.5742	38.0975	37.0838	0.439559	1.41409	1.43113	838585	AT1G19960		protein_coding
AT1G19980	231.099	318.535	143.664	0.451134	-1.14837	0.00687449	0.0136399	Down	4.00222	2.24956	2.68544	4.54954	5.76568	2.81839	838587	AT1G19980		protein_coding
AT1G20020	31496.4	54573.9	8418.92	0.154265	-2.69652	1.49377e-113	1.68065e-110	Down	160.615	146.97	147.015	640.738	615.593	739.479	838591	FNR2	Ferredoxin--NADP reductase, leaf isozyme 2, chloroplastic	protein_coding	GO:0048046,GO:0009507,GO:0009570,GO:0009534,GO:0009535,GO:0098807,GO:0005634,GO:0009579,GO:0004324,GO:0008266,GO:0050832,GO:0015979	apoplast|chloroplast|chloroplast stroma|chloroplast thylakoid|chloroplast thylakoid membrane|chloroplast thylakoid membrane protein complex|nucleus|thylakoid|ferredoxin-NADP+ reductase activity|poly(U) RNA binding|defense response to fungus|photosynthesis	ath00195	Photosynthesis
AT1G20030	773.076	1466.48	79.6731	0.0543193	-4.20239	2.73906e-24	5.22794e-23	Down	2.01885	1.3153	1.42866	20.5992	25.7141	11.6037	838592	AT1G20030	PR5-like receptor kinase	protein_coding	GO:0016020,GO:0009506,GO:0005524,GO:0004672,GO:0106310,GO:0004675,GO:0006468,GO:0009620	membrane|plasmodesma|ATP binding|protein kinase activity|protein serine kinase activity|transmembrane receptor protein serine/threonine kinase activity|protein phosphorylation|response to fungus
AT1G20070	606.348	1088.25	124.447	0.11436	-3.12834	0.000130892	0.000355764	Down	4.15274	3.5639	3.33621	26.892	33.2572	1.90338	838596	AT1G20070		protein_coding
AT1G20160	374.731	125.39	624.072	4.9843	2.31739	6.11515e-09	3.02181e-08	Up	7.67885	10.71	4.90451	0.690643	1.34637	1.1224	838606	ATSBT5.2	CO(2)-response secreted protease	protein_coding	GO:0048046,GO:0004252,GO:0008236,GO:0008240,GO:1900425,GO:2000122,GO:0006508,GO:2000038,GO:0010037	apoplast|serine-type endopeptidase activity|serine-type peptidase activity|tripeptidyl-peptidase activity|negative regulation of defense response to bacterium|negative regulation of stomatal complex development|proteolysis|regulation of stomatal complex development|response to carbon dioxide
AT1G20190	495.381	34.8161	955.947	27.4205	4.77718	7.85635e-35	3.03698e-33	Up	22.6674	14.4322	33.5563	0.603329	0.495563	0.640543	838608	EXPA11	Expansin-A11	protein_coding	GO:0005576,GO:0016020,GO:0009653,GO:0009664	extracellular region|membrane|anatomical structure morphogenesis|plant-type cell wall organization
AT1G20310	438.825	113.145	764.505	6.76504	2.7581	1.8209e-06	6.5443e-06	Up	24.3347	15.2863	20.346	2.07898	3.07891	0.614006	838619	AT1G20310	Uncharacterized protein At1g76070	protein_coding
AT1G20340	106220	170163	42276.8	0.248449	-2.00898	3.71088e-22	6.07409e-21	Down	946.5	864.551	1303.78	2729.74	2747.4	2969.38	838622	DRT112	Plastocyanin major isoform, chloroplastic	protein_coding	GO:0009507,GO:0009570,GO:0009534,GO:0009535,GO:0005634,GO:0055035,GO:0009579,GO:0031977,GO:0005507,GO:0046028,GO:0019904,GO:0055070,GO:0017148,GO:0046688	chloroplast|chloroplast stroma|chloroplast thylakoid|chloroplast thylakoid membrane|nucleus|plastid thylakoid membrane|thylakoid|thylakoid lumen|copper ion binding|electron transporter, transferring electrons from cytochrome b6/f complex of photosystem II activity|protein domain specific binding|copper ion homeostasis|negative regulation of translation|response to copper ion	ath00195	Photosynthesis
AT1G20350	196.138	19.4978	372.778	19.0209	4.24952	1.55741e-15	1.48496e-14	Up	16.1377	12.8429	9.1645	0.789679	0.287152	0.237543	838623	TIM17-1	Mitochondrial import inner membrane translocase subunit TIM17-1	protein_coding	GO:0005743,GO:0005744,GO:0030150	mitochondrial inner membrane|TIM23 mitochondrial import inner membrane translocase complex|protein import into mitochondrial matrix
AT1G20410	305.577	196.652	414.501	2.1103	1.07744	0.00126086	0.00289479	Up	7.82383	6.34567	8.36771	2.28727	3.08736	1.71419	838630	AT1G20410		protein_coding
AT1G20430	1223.98	600.31	1847.65	3.07636	1.62122	3.54769e-21	5.37103e-20	Up	64.0244	73.6434	66.1755	13.6949	12.3602	19.1237	838631	AT1G20430		protein_coding
AT1G20440	71405.2	118697	24113.4	0.203151	-2.29937	0.00046681	0.00115954	Down	397.311	292.676	338.002	1429.77	1618.79	220.028	838632	COR47	Dehydrin COR47	protein_coding	GO:0005829,GO:0016020,GO:0005634,GO:0005507,GO:0016151,GO:0009631,GO:0050832,GO:0010286,GO:0009737,GO:0009409,GO:0009408,GO:0006970,GO:0009414	cytosol|membrane|nucleus|copper ion binding|nickel cation binding|cold acclimation|defense response to fungus|heat acclimation|response to abscisic acid|response to cold|response to heat|response to osmotic stress|response to water deprivation
AT1G20450	69076.5	105126	33026.7	0.314163	-1.67041	0.0250155	0.0434973	Down	889.398	572.074	545.25	1778.39	2154.74	188.436	838633	ERD10	Dehydrin ERD10	protein_coding	GO:0005737,GO:0005829,GO:0019898,GO:0016020,GO:0005634,GO:0009506,GO:0003779,GO:0005507,GO:0008289,GO:0016151,GO:0031210,GO:0001786,GO:0044183,GO:0009992,GO:0009631,GO:0050821,GO:0090559,GO:0010029,GO:0009737,GO:0009409,GO:0009414	cytoplasm|cytosol|extrinsic component of membrane|membrane|nucleus|plasmodesma|actin binding|copper ion binding|lipid binding|nickel cation binding|phosphatidylcholine binding|phosphatidylserine binding|protein folding chaperone|cellular water homeostasis|cold acclimation|protein stabilization|regulation of membrane permeability|regulation of seed germination|response to abscisic acid|response to…
AT1G20470	15.4481	4.70726	26.189	5.54496	2.47118	0.0278154	0.0478713	Up	0.661383	2.02291	1.601	0	0.0908531	0.469732	838635	AT1G20470	Auxin-responsive protein SAUR66	protein_coding	GO:0005730,GO:0005634,GO:0005886,GO:0009734	nucleolus|nucleus|plasma membrane|auxin-activated signaling pathway
AT1G20480	119.438	211.492	27.3839	0.129562	-2.94828	7.4928e-26	1.60013e-24	Down	0.37882	0.587727	0.452842	2.4969	2.15379	2.75027	838636	AT1G20480	4-coumarate--CoA ligase-like 2	protein_coding	GO:0005777,GO:0016207,GO:0005524,GO:0016405	peroxisome|4-coumarate-CoA ligase activity|ATP binding|CoA-ligase activity	ath00592	alpha-Linolenic acid metabolism
AT1G20520	12.2975	0	24.595	111.826	6.80511	1.23545e-06	4.54723e-06	Up	1.62305	0.886476	0.974427	0	0	0	838640	AT1G20520		protein_coding
AT1G20540	942.046	1316.76	567.33	0.43082	-1.21484	7.25772e-11	4.4647e-10	Down	13.4481	13.582	17.3722	20.715	20.4549	28.97	838642	AT1G20540	WD repeat-containing protein DWA2	protein_coding	GO:0080008,GO:0005634,GO:0009738,GO:0009788,GO:0016567	Cul4-RING E3 ubiquitin ligase complex|nucleus|abscisic acid-activated signaling pathway|negative regulation of abscisic acid-activated signaling pathway|protein ubiquitination
AT1G20620	127844	71152.7	184536	2.59353	1.37492	4.64826e-10	2.63151e-09	Up	1615.94	2032.29	1762.04	431.989	543.644	417.979	838651	CAT3	Catalase-3	protein_coding	GO:0048046,GO:0009507,GO:0009941,GO:0009570,GO:0005737,GO:0005829,GO:0022626,GO:0005739,GO:0005634,GO:0005777,GO:0009505,GO:0000325,GO:0005886,GO:0009506,GO:0004096,GO:0050897,GO:0020037,GO:0003729,GO:0035605,GO:0006995,GO:0016036,GO:0009970,GO:0042744,GO:0035606,GO:0009409,GO:0042542,GO:0009416	apoplast|chloroplast|chloroplast envelope|chloroplast stroma|cytoplasm|cytosol|cytosolic ribosome|mitochondrion|nucleus|peroxisome|plant-type cell wall|plant-type vacuole|plasma membrane|plasmodesma|catalase activity|cobalt ion binding|heme binding|mRNA binding|peptidyl-cysteine S-nitrosylase activity|cellular response to nitrogen starvation|cellular response to phosphate starvation|cellular resp…	ath00380,ath00630,ath04016,ath04146	Tryptophan metabolism|Glyoxylate and dicarboxylate metabolism|MAPK signaling pathway - plant|Peroxisome
AT1G20630	3317.38	5574.98	1059.77	0.190108	-2.39511	3.10564e-82	1.0708e-79	Down	14.9101	16.1483	16.1598	53.8002	55.9308	57.5132	838652	CAT1	Catalase-1	protein_coding	GO:0009941,GO:0005737,GO:0005829,GO:0022626,GO:0005739,GO:0005634,GO:0005777,GO:0009505,GO:0005886,GO:0004096,GO:0050897,GO:0020037,GO:0006995,GO:0016036,GO:0009970,GO:0042744,GO:0009737,GO:0042542,GO:0009416	chloroplast envelope|cytoplasm|cytosol|cytosolic ribosome|mitochondrion|nucleus|peroxisome|plant-type cell wall|plasma membrane|catalase activity|cobalt ion binding|heme binding|cellular response to nitrogen starvation|cellular response to phosphate starvation|cellular response to sulfate starvation|hydrogen peroxide catabolic process|response to abscisic acid|response to hydrogen peroxide|respon…	ath00380,ath00630,ath04016,ath04146	Tryptophan metabolism|Glyoxylate and dicarboxylate metabolism|MAPK signaling pathway - plant|Peroxisome
AT1G20670	670.722	1151.9	189.542	0.164605	-2.60292	2.99702e-21	4.56971e-20	Down	1.83432	2.40387	3.23773	9.54627	11.2731	9.53227	838655	AT1G20670	Transcription factor GTE11	protein_coding	GO:0005634,GO:0045893,GO:0009737	nucleus|positive regulation of DNA-templated transcription|response to abscisic acid	ath03082	ATP-dependent chromatin remodeling
AT1G20680	16.457	6.61443	26.2996	4.02495	2.00897	0.0153076	0.0280356	Up	1.18727	0.54653	0.460578	0.0404308	0.211708	0.12162	838656	AT1G20680		protein_coding
AT1G20693	3776.53	2091.05	5462.01	2.61194	1.38512	8.94809e-20	1.20607e-18	Up	174.889	179.226	157.841	38.7734	39.9268	54.8675	838658	HMGB2	High mobility group B protein 2	protein_coding	GO:0000785,GO:0005829,GO:0005634,GO:0003682,GO:0003677,GO:0003700,GO:0030527,GO:0006325	chromatin|cytosol|nucleus|chromatin binding|DNA binding|DNA-binding transcription factor activity|structural constituent of chromatin|chromatin organization
AT1G20696	3969.61	2216.66	5722.56	2.58185	1.36841	2.09201e-08	9.63813e-08	Up	116.137	125.027	93.8259	29.5842	32.345	24.7248	838659	HMGB3	High mobility group B protein 3	protein_coding	GO:0000785,GO:0005829,GO:0005634,GO:0003682,GO:0003677,GO:0003700,GO:0030527,GO:0006325	chromatin|cytosol|nucleus|chromatin binding|DNA binding|DNA-binding transcription factor activity|structural constituent of chromatin|chromatin organization
AT1G20700	5.68968	0.759559	10.6198	13.4884	3.75365	0.00440761	0.00909737	Up	0.269142	0.250539	0.180974	0.0158864	0	0.0191152	838660	WOX14	WUSCHEL-related homeobox 14	protein_coding	GO:0005634,GO:0003700,GO:0000976,GO:0051301,GO:0010087,GO:0010072	nucleus|DNA-binding transcription factor activity|transcription cis-regulatory region binding|cell division|phloem or xylem histogenesis|primary shoot apical meristem specification			WOX
AT1G20720	29.1439	12.1645	46.1233	3.77273	1.91561	0.000365365	0.00092398	Up	0.324511	0.495006	0.26313	0.0845058	0.0458887	0.0610084	838662	AT1G20720	Regulator of telomere elongation helicase 1 homolog	protein_coding	GO:0005739,GO:0005634,GO:0051539,GO:0005524,GO:0016887,GO:0003677,GO:0003678,GO:0070182,GO:0046872,GO:0032508,GO:0006310,GO:0006281,GO:0006260,GO:0036297,GO:0043007,GO:0070716,GO:0045910,GO:1904430,GO:0009555,GO:0000725,GO:0006355,GO:0010569,GO:0048364,GO:0000723,GO:0090657	mitochondrion|nucleus|4 iron, 4 sulfur cluster binding|ATP binding|ATP hydrolysis activity|DNA binding|DNA helicase activity|DNA polymerase binding|metal ion binding|DNA duplex unwinding|DNA recombination|DNA repair|DNA replication|interstrand cross-link repair|maintenance of rDNA|mismatch repair involved in maintenance of fidelity involved in DNA-dependent DNA replication|negative regulation of …	ath03440	Homologous recombination
AT1G20760	1346.61	1813.74	879.475	0.484898	-1.04425	6.69745e-12	4.58442e-11	Down	7.1913	9.02111	8.75824	10.6437	10.4438	13.8475	838666	AT1G20760	EH domain-containing protein 2	protein_coding	GO:0005737,GO:0010008,GO:0043231,GO:0016020,GO:0005634,GO:0005886,GO:0009506,GO:0005509,GO:0003925,GO:0005525,GO:0006897,GO:0016197,GO:0051260,GO:0032956	cytoplasm|endosome membrane|intracellular membrane-bounded organelle|membrane|nucleus|plasma membrane|plasmodesma|calcium ion binding|G protein activity|GTP binding|endocytosis|endosomal transport|protein homooligomerization|regulation of actin cytoskeleton organization
AT1G20770	944.621	587.425	1301.82	2.21498	1.14729	2.17422e-10	1.27491e-09	Up	29.2484	32.2926	36.7209	9.70659	8.11287	12.333	838667	AT1G20770		protein_coding
AT1G20780	700.123	1034.19	366.054	0.353895	-1.49861	7.28509e-12	4.98028e-11	Down	3.68549	3.91825	2.96589	5.79722	5.76017	8.88012	838668	SAUL1	U-box domain-containing protein 44	protein_coding	GO:0005737,GO:0005634,GO:0005886,GO:0070696,GO:0004842,GO:0010150,GO:0090359,GO:0010115,GO:0010380,GO:0010271	cytoplasm|nucleus|plasma membrane|transmembrane receptor protein serine/threonine kinase binding|ubiquitin-protein transferase activity|leaf senescence|negative regulation of abscisic acid biosynthetic process|regulation of abscisic acid biosynthetic process|regulation of chlorophyll biosynthetic process|regulation of chlorophyll catabolic process
AT1G20810	1326.51	1843.3	809.728	0.439298	-1.18673	1.57134e-11	1.0361e-10	Down	18.8693	25.9437	24.7813	35.7	32.4325	38.6675	838672	AT1G20810	Peptidyl-prolyl cis-trans isomerase FKBP18, chloroplastic	protein_coding	GO:0009507,GO:0009543,GO:0005634,GO:0031977,GO:0003755	chloroplast|chloroplast thylakoid lumen|nucleus|thylakoid lumen|peptidyl-prolyl cis-trans isomerase activity
AT1G20830	464.617	637.934	291.301	0.45639	-1.13166	6.4115e-06	2.12264e-05	Down	6.43589	6.76387	7.44084	10.478	6.96714	13.4467	838675	MCD1	Protein MULTIPLE CHLOROPLAST DIVISION SITE 1	protein_coding	GO:0009941,GO:0009706,GO:0031972,GO:0009570,GO:0005634,GO:0010020	chloroplast envelope|chloroplast inner membrane|chloroplast intermembrane space|chloroplast stroma|nucleus|chloroplast fission
AT1G20850	460.337	835.231	85.4426	0.102283	-3.28937	2.1839e-19	2.84319e-18	Down	2.63497	1.51843	1.96865	12.529	17.2133	10.1473	838677	XCP2	Cysteine protease XCP2	protein_coding	GO:0005615,GO:0005764,GO:0005886,GO:0004197,GO:0042742,GO:0010623,GO:0051603	extracellular space|lysosome|plasma membrane|cysteine-type endopeptidase activity|defense response to bacterium|programmed cell death involved in cell development|proteolysis involved in protein catabolic process
AT1G20900	19.1541	1.19803	37.1102	31.0805	4.95794	2.41493e-06	8.51599e-06	Up	0.957414	0.406715	1.05508	0.0156979	0.0182665	0.0188883	838683	ESC	AT-hook motif nuclear-localized protein 27	protein_coding	GO:0005634,GO:0003700,GO:0003690,GO:0042393,GO:0003680,GO:0043621,GO:0006325,GO:0009908,GO:0045087,GO:0010150,GO:0045824,GO:0009640,GO:0010228	nucleus|DNA-binding transcription factor activity|double-stranded DNA binding|histone binding|minor groove of adenine-thymine-rich DNA binding|protein self-association|chromatin organization|flower development|innate immune response|leaf senescence|negative regulation of innate immune response|photomorphogenesis|vegetative to reproductive phase transition of meristem
AT1G20910	483.308	680.499	286.118	0.420347	-1.25035	6.27027e-14	5.27299e-13	Down	5.19386	4.85736	5.46123	7.36038	7.45811	10.3141	838684	AT1G20910	AT-rich interactive domain-containing protein 6	protein_coding	GO:0000118,GO:0005634,GO:0003677,GO:0003680,GO:0000976,GO:0019760,GO:0006357	histone deacetylase complex|nucleus|DNA binding|minor groove of adenine-thymine-rich DNA binding|transcription cis-regulatory region binding|glucosinolate metabolic process|regulation of transcription by RNA polymerase II
AT1G20920	2346.72	3861.69	831.749	0.215379	-2.21505	1.2725e-38	6.21053e-37	Down	5.24537	5.58181	6.00448	15.0548	15.4096	22.8843	838685	AT1G20920	DEAD-box ATP-dependent RNA helicase 42	protein_coding	GO:0005634,GO:0005524,GO:0016887,GO:0003723,GO:0003724,GO:0000398	nucleus|ATP binding|ATP hydrolysis activity|RNA binding|RNA helicase activity|mRNA splicing, via spliceosome	ath03040	Spliceosome
AT1G20930	94.364	52.762	135.966	2.57158	1.36265	0.0001464	0.000395599	Up	2.95415	4.31365	2.41484	0.888955	0.636559	1.02849	838687	CDKB2%3B2	Cyclin-dependent kinase B2-2	protein_coding	GO:0000307,GO:0005737,GO:0005829,GO:0005634,GO:0005524,GO:0030332,GO:0004693,GO:0106310,GO:0004674,GO:0008353,GO:0000082,GO:0009755,GO:0046777,GO:0006468,GO:0010389,GO:0010468,GO:0009934,GO:0007346,GO:0007165	cyclin-dependent protein kinase holoenzyme complex|cytoplasm|cytosol|nucleus|ATP binding|cyclin binding|cyclin-dependent protein serine/threonine kinase activity|protein serine kinase activity|protein serine/threonine kinase activity|RNA polymerase II CTD heptapeptide repeat kinase activity|G1/S transition of mitotic cell cycle|hormone-mediated signaling pathway|protein autophosphorylation|protei…
AT1G20950	1023.99	452.133	1595.84	3.52913	1.81931	2.56588e-22	4.26523e-21	Up	21.5851	23.7016	21.4735	4.70246	3.987	3.98975	838689	AT1G20950	Pyrophosphate--fructose 6-phosphate 1-phosphotransferase subunit alpha 1	protein_coding	GO:0005737,GO:0005634,GO:0003872,GO:0005524,GO:0047334,GO:0046872,GO:0008443,GO:0015979,GO:0009750,GO:0009749,GO:0009744	cytoplasm|nucleus|6-phosphofructokinase activity|ATP binding|diphosphate-fructose-6-phosphate 1-phosphotransferase activity|metal ion binding|phosphofructokinase activity|photosynthesis|response to fructose|response to glucose|response to sucrose	ath00010,ath00030,ath00051	Glycolysis / Gluconeogenesis|Pentose phosphate pathway|Fructose and mannose metabolism
AT1G20960	3112.66	4811.18	1414.14	0.293941	-1.7664	9.09671e-18	1.04045e-16	Down	5.86752	6.37494	7.29659	15.804	15.3461	13.2478	838690	emb1507	DExH-box ATP-dependent RNA helicase DExH12	protein_coding	GO:0005730,GO:0005634,GO:0005681,GO:0005524,GO:0016887,GO:0003723,GO:0003724,GO:0006397,GO:0000388,GO:0010228	nucleolus|nucleus|spliceosomal complex|ATP binding|ATP hydrolysis activity|RNA binding|RNA helicase activity|mRNA processing|spliceosome conformational change to release U4 (or U4atac) and U1 (or U11)|vegetative to reproductive phase transition of meristem	ath03040	Spliceosome
AT1G21065	2996.25	4166.51	1825.98	0.438294	-1.19003	2.80625e-16	2.83772e-15	Down	62.3367	71.0247	69.2767	100.449	106.811	103.397	838701	AT1G21065		protein_coding
AT1G21090	145.932	84.8177	207.047	2.44426	1.2894	0.00651041	0.0129947	Up	6.21094	3.79153	3.54627	1.34318	1.6365	0.684493	838705	AT1G21090		protein_coding
AT1G21120	61.6276	13.848	109.407	7.85358	2.97335	0.000253545	0.000660174	Up	3.76584	2.31985	1.30334	0.130755	0.0380373	0.511321	838708	IGMT2	Indole glucosinolate O-methyltransferase 2	protein_coding	GO:0008168,GO:0008171,GO:0046983,GO:0008757,GO:0019438,GO:1990110,GO:0042343,GO:0032259	methyltransferase activity|O-methyltransferase activity|protein dimerization activity|S-adenosylmethionine-dependent methyltransferase activity|aromatic compound biosynthetic process|callus formation|indole glucosinolate metabolic process|methylation
AT1G21140	96.8815	0	193.763	881.358	9.78358	8.7724e-16	8.51237e-15	Up	5.38414	5.32117	6.78818	0	0	0	838710	AT1G21140	Vacuolar iron transporter homolog 1	protein_coding	GO:0016020,GO:0005774,GO:0005381,GO:0005384,GO:0006879,GO:0030026,GO:0006880,GO:0010039	membrane|vacuolar membrane|iron ion transmembrane transporter activity|manganese ion transmembrane transporter activity|cellular iron ion homeostasis|cellular manganese ion homeostasis|intracellular sequestering of iron ion|response to iron ion
AT1G21190	1178.33	746.04	1610.63	2.15817	1.10981	8.09272e-12	5.50073e-11	Up	75.8698	71.3485	74.4138	25.0044	20.3593	23.8382	838714	LSM3A	Sm-like protein LSM3A	protein_coding	GO:0071013,GO:1990726,GO:0120115,GO:0005634,GO:0000932,GO:0071011,GO:0046540,GO:0005688,GO:0003723,GO:0000290,GO:0000398,GO:0033962	catalytic step 2 spliceosome|Lsm1-7-Pat1 complex|Lsm2-8 complex|nucleus|P-body|precatalytic spliceosome|U4/U6 x U5 tri-snRNP complex|U6 snRNP|RNA binding|deadenylation-dependent decapping of nuclear-transcribed mRNA|mRNA splicing, via spliceosome|P-body assembly	ath03018,ath03040	RNA degradation|Spliceosome
AT1G21200	244.816	145.506	344.127	2.36961	1.24465	9.71587e-06	3.1393e-05	Up	5.6671	5.45995	5.15861	1.024	1.86677	1.77973	838715	AT1G21200		protein_coding					Trihelix
AT1G21240	30.5746	1.50611	59.6431	38.2869	5.25878	1.90554e-06	6.82211e-06	Up	0.732928	1.32909	0.380823	0.0393291	0	0	838719	WAK3	Wall-associated receptor kinase 3	protein_coding	GO:0005886,GO:0005524,GO:0005509,GO:0030247,GO:0106310,GO:0004674,GO:0007166,GO:0006468	plasma membrane|ATP binding|calcium ion binding|polysaccharide binding|protein serine kinase activity|protein serine/threonine kinase activity|cell surface receptor signaling pathway|protein phosphorylation
AT1G21250	1753.17	796.412	2709.94	3.40234	1.76653	2.43987e-11	1.5786e-10	Up	26.5273	42.3204	28.3327	5.39033	5.45201	8.67884	838721	WAK1	Wall-associated receptor kinase 1	protein_coding	GO:0009505,GO:0000325,GO:0005886,GO:0005524,GO:0005509,GO:0016301,GO:0030247,GO:0106310,GO:0004674,GO:0007166,GO:0050832,GO:0006468,GO:0009751,GO:0009615	plant-type cell wall|plant-type vacuole|plasma membrane|ATP binding|calcium ion binding|kinase activity|polysaccharide binding|protein serine kinase activity|protein serine/threonine kinase activity|cell surface receptor signaling pathway|defense response to fungus|protein phosphorylation|response to salicylic acid|response to virus
AT1G21310	4922.04	34.1784	9809.89	285.667	8.15819	5.87189e-43	3.74696e-41	Up	174.37	177.869	236.526	0.417532	0.0837673	0.952811	838728	EXT3	Extensin-3	protein_coding	GO:0005576,GO:0009530,GO:0005199,GO:0009664	extracellular region|primary cell wall|structural constituent of cell wall|plant-type cell wall organization
AT1G21350	2467.5	3608.77	1326.23	0.367482	-1.44426	3.98965e-17	4.31343e-16	Down	34.6117	34.1291	27.0884	55.2062	53.6	68.3086	838734	AT1G21350		protein_coding
AT1G21360	5.20953	0.383032	10.036	23.4437	4.55113	0.00228682	0.00500259	Up	0.185236	0.258648	0.242882	0	0	0.0197339	838735	GLTP2	Glycolipid transfer protein 2	protein_coding	GO:0005829,GO:1902387,GO:1902388,GO:0035627,GO:0120009	cytosol|ceramide 1-phosphate binding|ceramide 1-phosphate transfer activity|ceramide transport|intermembrane lipid transfer
AT1G21380	2696.19	3744.96	1647.43	0.439911	-1.18472	0.0184931	0.0331817	Down	29.5686	25.2873	25.7468	54.4196	49.7496	15.2262	838737	AT1G21380	TOM1-like protein 3	protein_coding	GO:0016020,GO:0035091,GO:0043130,GO:0043328	membrane|phosphatidylinositol binding|ubiquitin binding|protein transport to vacuole involved in ubiquitin-dependent protein catabolic process via the multivesicular body sorting pathway
AT1G21390	320.391	122.02	518.762	4.25396	2.08881	1.50259e-05	4.72643e-05	Up	13.2366	12.4382	12.8223	2.64003	2.44929	0.815609	838738	emb2170		protein_coding
AT1G21400	1455.56	809.731	2101.4	2.59512	1.3758	5.05781e-12	3.51384e-11	Up	21.2508	20.206	27.7948	5.18034	5.5402	7.43224	838739	AT1G21400	2-oxoisovalerate dehydrogenase subunit alpha 1, mitochondrial	protein_coding	GO:0005947,GO:0003863,GO:0046872,GO:0009083,GO:0043617,GO:0009646,GO:0009744	mitochondrial alpha-ketoglutarate dehydrogenase complex|3-methyl-2-oxobutanoate dehydrogenase (2-methylpropanoyl-transferring) activity|metal ion binding|branched-chain amino acid catabolic process|cellular response to sucrose starvation|response to absence of light|response to sucrose	ath00280,ath00640,ath00785	Valine, leucine and isoleucine degradation|Propanoate metabolism|Lipoic acid metabolism
AT1G21440	1250.99	572.917	1929.06	3.36918	1.7524	1.12319e-18	1.37833e-17	Up	48.5302	45.2046	40.1784	7.66515	10.0075	9.14264	838742	AT1G21440	Carboxyvinyl-carboxyphosphonate phosphorylmutase, chloroplastic	protein_coding	GO:0009507,GO:0009570,GO:0008807	chloroplast|chloroplast stroma|carboxyvinyl-carboxyphosphonate phosphorylmutase activity
AT1G21470	2.90866	5.81732	0	0.0257128	-5.28137	0.0063643	0.0127232	Down	0	0	0	0.135305	0.0524815	0.189939	28717258	AT1G21470	Chaperone protein ClpC2, chloroplastic	protein_coding	GO:0009507,GO:0005524,GO:0016887	chloroplast|ATP binding|ATP hydrolysis activity
AT1G21500	7281.14	10642.3	3919.95	0.368346	-1.44087	1.20536e-20	1.75524e-19	Down	129.452	165.817	148.446	267.192	267.118	275.558	838749	AT1G21500		protein_coding
AT1G21520	790.775	153.004	1428.55	9.34877	3.22478	1.27663e-59	1.69506e-57	Up	49.8572	58.5794	47.392	3.64149	3.96296	3.59352	838752	AT1G21520		protein_coding
AT1G21540	115.082	204.14	26.0247	0.127502	-2.97141	1.00425e-11	6.78076e-11	Down	0.345298	0.614983	0.22389	1.9217	1.57545	2.86405	838755	AT1G21540	Probable acyl-activating enzyme 9	protein_coding	GO:0016874,GO:0006631	ligase activity|fatty acid metabolic process
AT1G21550	8590.23	14567.5	2612.98	0.179371	-2.47898	5.4927e-06	1.83966e-05	Down	102.853	87.6916	70.6591	461.467	379.341	107.024	838756	AT1G21550	Probable calcium-binding protein CML44	protein_coding	GO:0005509,GO:0071456	calcium ion binding|cellular response to hypoxia	ath04626	Plant-pathogen interaction
AT1G21580	3268.69	5773.9	763.482	0.132231	-2.91887	2.04905e-48	1.66549e-46	Down	3.37059	3.47789	2.78121	16.6472	16.9324	15.2756	838759	AT1G21580	Uncharacterized protein At1g21580	protein_coding
AT1G21610	1072.93	1545.63	600.231	0.388291	-1.36479	1.58457e-10	9.40663e-10	Down	5.68374	6.63046	6.41519	9.39819	8.64419	15.0116	838762	AT1G21610	Ubinuclein-1	protein_coding	GO:0005730,GO:0005634,GO:0030875,GO:0045814,GO:0034728,GO:0009651	nucleolus|nucleus|rDNA protrusion|negative regulation of gene expression, epigenetic|nucleosome organization|response to salt stress
AT1G21630	1888.32	2691.41	1085.24	0.403226	-1.31034	1.12275e-20	1.63718e-19	Down	7.00614	7.90685	8.74676	13.1177	12.2027	14.2607	838765	AT1G21630	EH domain-containing protein 2	protein_coding	GO:0005737,GO:0010008,GO:0043231,GO:0016020,GO:0005634,GO:0005886,GO:0009506,GO:0005509,GO:0003925,GO:0005525,GO:0006897,GO:0016197,GO:0051260,GO:0032956	cytoplasm|endosome membrane|intracellular membrane-bounded organelle|membrane|nucleus|plasma membrane|plasmodesma|calcium ion binding|G protein activity|GTP binding|endocytosis|endosomal transport|protein homooligomerization|regulation of actin cytoskeleton organization	ath04144	Endocytosis
AT1G21650	266.834	94.9977	438.671	4.61166	2.20529	4.6287e-24	8.70253e-23	Up	2.06	2.49136	2.68621	0.324427	0.299246	0.442729	838767	SECA2	Protein translocase subunit SECA2, chloroplastic	protein_coding	GO:0031969,GO:0015462,GO:0005524,GO:0016464,GO:0017038,GO:0006605	chloroplast membrane|ABC-type protein transporter activity|ATP binding|chloroplast protein-transporting ATPase activity|protein import|protein targeting	ath03060	Protein export
AT1G21670	976.803	1463.7	489.904	0.334679	-1.57915	4.90113e-10	2.76369e-09	Down	6.09258	6.51987	6.9761	9.95359	10.8786	19.4835	838769	AT1G21670		protein_coding
AT1G21680	16737.6	30983.7	2491.56	0.0804162	-3.63637	5.76614e-41	3.29579e-39	Down	27.0021	26.6883	43.7294	274.2	286.731	248.433	838770	AT1G21680		protein_coding
AT1G21760	1553.29	2425.39	681.193	0.280897	-1.83189	1.00366e-26	2.25133e-25	Down	13.3589	16.7749	14.6974	35.8943	36.1445	35.076	838780	FBP7	F-box protein 7	protein_coding	GO:0005737,GO:0005739,GO:0005634,GO:0090406,GO:0019005,GO:0016567,GO:0006417,GO:0009409,GO:0009408,GO:0031146	cytoplasm|mitochondrion|nucleus|pollen tube|SCF ubiquitin ligase complex|protein ubiquitination|regulation of translation|response to cold|response to heat|SCF-dependent proteasomal ubiquitin-dependent protein catabolic process
AT1G21810	15.6238	7.36749	23.8801	3.28359	1.71527	0.0100135	0.0191328	Up	0.223892	0.25243	0.382915	0.0344752	0.0902613	0.0518524	838784	AT1G21810	Filament-like plant protein 2	protein_coding	GO:0031410,GO:0060178	cytoplasmic vesicle|regulation of exocyst localization
AT1G21830	341.397	537.82	144.974	0.269438	-1.89197	1.87117e-09	9.86923e-09	Down	3.70415	3.42759	3.86061	7.67069	6.1908	14.3816	838785	AT1G21830		protein_coding
AT1G21880	235.637	342.329	128.945	0.376316	-1.40998	6.07132e-13	4.61546e-12	Down	2.41396	2.19955	2.46482	4.31418	3.53094	4.90525	838790	LYM1	LysM domain-containing GPI-anchored protein 1	protein_coding	GO:0005576,GO:0005634,GO:0005886,GO:0042834,GO:0006952,GO:0006955	extracellular region|nucleus|plasma membrane|peptidoglycan binding|defense response|immune response
AT1G21890	15.2694	0	30.5388	138.883	7.11773	6.1121e-07	2.3336e-06	Up	0.825245	0.755886	0.305764	0	0	0	838791	UMAMIT19	WAT1-related protein At1g21890	protein_coding	GO:0005886,GO:0022857	plasma membrane|transmembrane transporter activity
AT1G21900	1203.67	696.962	1710.38	2.45354	1.29487	1.81088e-12	1.32392e-11	Up	53.018	49.3206	45.4265	14.7745	12.3076	13.4517	838792	p24delta5	Transmembrane emp24 domain-containing protein p24delta5	protein_coding	GO:0005801,GO:0030134,GO:0005783,GO:0005789,GO:0005793,GO:0005794,GO:0006888,GO:0007030,GO:0006886	cis-Golgi network|COPII-coated ER to Golgi transport vesicle|endoplasmic reticulum|endoplasmic reticulum membrane|endoplasmic reticulum-Golgi intermediate compartment|Golgi apparatus|endoplasmic reticulum to Golgi vesicle-mediated transport|Golgi organization|intracellular protein transport
AT1G21980	603.221	807.353	399.089	0.494435	-1.01615	0.00444108	0.00915585	Down	4.04221	3.80761	4.8611	6.05668	7.27015	3.62541	838801	PIP5K1	Phosphatidylinositol 4-phosphate 5-kinase 1	protein_coding	GO:0005886,GO:0016308,GO:0051015,GO:0003785,GO:0005524,GO:0016307,GO:0046854,GO:0016310	plasma membrane|1-phosphatidylinositol-4-phosphate 5-kinase activity|actin filament binding|actin monomer binding|ATP binding|phosphatidylinositol phosphate kinase activity|phosphatidylinositol phosphate biosynthetic process|phosphorylation	ath00562,ath04070,ath04144	Inositol phosphate metabolism|Phosphatidylinositol signaling system|Endocytosis
AT1G22060	1463.6	973.041	1954.16	2.0083	1.00597	2.24007e-09	1.16966e-08	Up	9.27185	10.6326	8.51209	2.76319	2.97142	3.89222	838811	AT1G22060		protein_coding
AT1G22065	261.855	0.438469	523.271	1221.95	10.255	1.19139e-17	1.3547e-16	Up	23.8923	22.2269	21.174	0	0.0359873	0	6240889	AT1G22065		protein_coding
AT1G22070	725.798	436.144	1015.45	2.32953	1.22004	2.63739e-05	7.98465e-05	Up	14.4545	19.4152	16.7728	4.91585	5.83153	3.66985	838812	TGA3	Transcription factor TGA3	protein_coding	GO:0005634,GO:0005516,GO:0003700,GO:0000976,GO:0042742,GO:0009626,GO:0009862	nucleus|calmodulin binding|DNA-binding transcription factor activity|transcription cis-regulatory region binding|defense response to bacterium|plant-type hypersensitive response|systemic acquired resistance, salicylic acid mediated signaling pathway	ath04075	Plant hormone signal transduction	bZIP
AT1G22110	113.057	52.5902	173.524	3.29221	1.71906	0.016045	0.0292532	Up	1.88884	2.82018	2.54397	0.420596	0.0815692	1.06035	838816	AT1G22110		protein_coding
AT1G22140	957.191	285.183	1629.2	5.72064	2.51618	9.68992e-34	3.52881e-32	Up	66.0038	62.2078	59.6249	6.45937	8.58081	7.03832	838819	AT1G22140		protein_coding
AT1G22170	138.249	59.0243	217.474	3.67295	1.87694	2.6524e-10	1.54203e-09	Up	5.29243	4.16287	3.88987	0.842572	0.602022	1.0316	838822	AT1G22170	2,3-bisphosphoglycerate-dependent phosphoglycerate mutase 1	protein_coding	GO:0009507,GO:0004619,GO:0006094,GO:0006096	chloroplast|phosphoglycerate mutase activity|gluconeogenesis|glycolytic process	ath00010,ath00260	Glycolysis / Gluconeogenesis|Glycine, serine and threonine metabolism
AT1G22220	16.6674	1.50611	31.8287	20.3946	4.35011	4.55309e-05	0.000132794	Up	0.741696	0.564543	0.984327	0.0691255	0	0	838827	AUF2	F-box protein AUF2	protein_coding	GO:0005634,GO:0009506,GO:0071456,GO:0016567	nucleus|plasmodesma|cellular response to hypoxia|protein ubiquitination
AT1G22230	92.9857	6.43511	179.536	28.1648	4.81582	1.27455e-27	3.12097e-26	Up	4.41493	4.2102	4.17956	0.0685781	0.119699	0.123774	838828	AT1G22230		protein_coding
AT1G22240	5.64883	0	11.2977	51.3544	5.68242	0.00220308	0.00483128	Up	0.394333	0.108496	0.0548596	0	0	0	838829	PUM8	Putative pumilio homolog 8, chloroplastic	protein_coding	GO:0009507,GO:0005737,GO:0003729,GO:0010608,GO:0006417	chloroplast|cytoplasm|mRNA binding|post-transcriptional regulation of gene expression|regulation of translation
AT1G22250	119.73	227.25	12.2103	0.0537623	-4.21726	3.26519e-30	9.45799e-29	Down	0.460327	0.721469	0.298475	5.88066	5.31846	7.53121	838830	AT1G22250		protein_coding
AT1G22270	805.47	1189.09	421.854	0.354772	-1.49504	6.16542e-12	4.23516e-11	Down	14.7893	18.5826	23.1429	33.7629	31.0339	43.2121	838833	AT1G22270	Multifunctional methyltransferase subunit TRM112 homolog A	protein_coding	GO:0046982,GO:0035265,GO:0018364,GO:0051726,GO:0042127,GO:0070476,GO:0030488	protein heterodimerization activity|organ growth|peptidyl-glutamine methylation|regulation of cell cycle|regulation of cell population proliferation|rRNA (guanine-N7)-methylation|tRNA methylation
AT1G22280	1909.35	1049.58	2769.12	2.63851	1.39972	2.53062e-05	7.67662e-05	Up	70.1648	51.2359	33.2418	12.7699	14.3415	12.3798	838835	PAPP2C	Probable protein phosphatase 2C 9	protein_coding	GO:0005634,GO:0046872,GO:0017018,GO:0006470	nucleus|metal ion binding|myosin phosphatase activity|protein dephosphorylation
AT1G22300	8072.24	5041.95	11102.5	2.20207	1.13886	2.90564e-09	1.49853e-08	Up	221.298	186.583	196.943	64.8882	62.1001	57.323	838837	GRF10	14-3-3-like protein GF14 epsilon	protein_coding	GO:0005737,GO:0005829,GO:0005739,GO:0005634,GO:0009506,GO:0005524,GO:0009742,GO:0007165	cytoplasm|cytosol|mitochondrion|nucleus|plasmodesma|ATP binding|brassinosteroid mediated signaling pathway|signal transduction
AT1G22360	580.019	330.204	829.834	2.5124	1.32907	1.05478e-06	3.92071e-06	Up	12.6098	13.4611	16.3663	2.82182	3.15505	5.65396	838843	UGT85A2	UDP-glycosyltransferase 85A2	protein_coding	GO:0015020,GO:0080043,GO:0080044	glucuronosyltransferase activity|quercetin 3-O-glucosyltransferase activity|quercetin 7-O-glucosyltransferase activity	ath00908	Zeatin biosynthesis
AT1G22370	203.518	350.84	56.196	0.160144	-2.64256	4.15324e-06	1.41782e-05	Down	0.599916	0.565098	1.14294	1.83939	1.67108	6.68703	838844	UGT85A5	UDP-glycosyltransferase 85A5	protein_coding	GO:0015020,GO:0080043,GO:0080044	glucuronosyltransferase activity|quercetin 3-O-glucosyltransferase activity|quercetin 7-O-glucosyltransferase activity	ath00908	Zeatin biosynthesis
AT1G22380	11.8712	20.7789	2.96343	0.143043	-2.80548	0.0102267	0.0194844	Down	0.0311119	0.139636	0	0.289236	0.288481	0.215441	838845	UGT85A3	UDP-glycosyltransferase 85A3	protein_coding	GO:0015020,GO:0080043,GO:0080044	glucuronosyltransferase activity|quercetin 3-O-glucosyltransferase activity|quercetin 7-O-glucosyltransferase activity	ath00908	Zeatin biosynthesis
AT1G22400	554.787	914.999	194.575	0.212648	-2.23346	6.08742e-17	6.46773e-16	Down	3.77584	3.02334	2.70878	10.1823	11.1224	8.62583	838846	UGT85A1	UDP-glycosyltransferase 85A1	protein_coding	GO:0050502,GO:0015020,GO:0080043,GO:0080044,GO:0050403	cis-zeatin O-beta-D-glucosyltransferase activity|glucuronosyltransferase activity|quercetin 3-O-glucosyltransferase activity|quercetin 7-O-glucosyltransferase activity|trans-zeatin O-beta-D-glucosyltransferase activity	ath00908	Zeatin biosynthesis
AT1G22440	111.424	5.08718	217.762	42.3507	5.40431	8.0225e-22	1.27792e-20	Up	4.20867	3.23471	4.65574	0.120204	0.046624	0.0160705	838850	AT1G22440	Alcohol dehydrogenase-like 2	protein_coding	GO:0005829,GO:0004024,GO:0051903,GO:0008270,GO:0046294	cytosol|alcohol dehydrogenase activity, zinc-dependent|S-(hydroxymethyl)glutathione dehydrogenase activity|zinc ion binding|formaldehyde catabolic process	ath00010,ath00071,ath00350,ath00620	Glycolysis / Gluconeogenesis|Fatty acid degradation|Tyrosine metabolism|Pyruvate metabolism
AT1G22470	153.778	69.3002	238.255	3.43578	1.78064	0.00239384	0.00521537	Up	8.51065	5.05409	15.0056	2.93358	1.53946	0.968963	838853	AT1G22470		protein_coding
AT1G22490	30.9309	14.5262	47.3357	3.2769	1.71233	0.000818766	0.00194324	Up	0.761824	0.669673	0.820484	0.0685946	0.186242	0.220095	838855	AT1G22490	Transcription factor bHLH94	protein_coding	GO:0005634,GO:0003700,GO:0000981,GO:0046983,GO:0000978,GO:0006355,GO:0006357	nucleus|DNA-binding transcription factor activity|DNA-binding transcription factor activity, RNA polymerase II-specific|protein dimerization activity|RNA polymerase II cis-regulatory region sequence-specific DNA binding|regulation of DNA-templated transcription|regulation of transcription by RNA polymerase II			bHLH
AT1G22500	489.164	15.3396	962.988	62.3896	5.96323	9.59299e-60	1.28354e-57	Up	20.2335	17.7331	29.1079	0.250671	0.175012	0.301617	838856	ATL15	E3 ubiquitin-protein ligase ATL15	protein_coding	GO:0016020,GO:0046872,GO:0004842,GO:0016567,GO:0033591,GO:0009416	membrane|metal ion binding|ubiquitin-protein transferase activity|protein ubiquitination|response to L-ascorbic acid|response to light stimulus
AT1G22570	1128.36	2001.81	254.9	0.127331	-2.97335	1.59698e-06	5.79112e-06	Down	5.65917	1.83288	3.86667	22.4453	28.9014	7.00134	838863	AT1G22570	Protein NRT1/ PTR FAMILY 5.15	protein_coding	GO:0016020,GO:0071916,GO:0022857,GO:0042937,GO:0055085	membrane|dipeptide transmembrane transporter activity|transmembrane transporter activity|tripeptide transmembrane transporter activity|transmembrane transport
AT1G22630	2005.74	588.599	3422.88	5.8176	2.54042	1.06437e-63	1.75024e-61	Up	157.567	153.863	150.609	17.617	18.2344	17.5669	838869	AT1G22630		protein_coding
AT1G22700	2863.91	4311.79	1416.04	0.328407	-1.60644	2.07147e-26	4.58879e-25	Down	31.6783	34.5331	39.2166	65.0456	64.7542	88.3899	838876	AT1G22700	Tetratricopeptide repeat domain-containing protein PYG7, chloroplastic	protein_coding	GO:0009507,GO:0009535,GO:0005634,GO:0048564	chloroplast|chloroplast thylakoid membrane|nucleus|photosystem I assembly
AT1G22770	2562.49	4398.59	726.394	0.16515	-2.59815	4.57303e-27	1.06143e-25	Down	5.338	5.09953	6.30445	23.5592	25.1794	18.7983	838883	GI	Protein GIGANTEA	protein_coding	GO:0005737,GO:0005654,GO:0005634,GO:0030154,GO:0007623,GO:0009908,GO:0048578,GO:0009585,GO:0042752,GO:0006355,GO:0048586,GO:0009637,GO:0009409,GO:0010218,GO:0042542,GO:0010378	cytoplasm|nucleoplasm|nucleus|cell differentiation|circadian rhythm|flower development|positive regulation of long-day photoperiodism, flowering|red, far-red light phototransduction|regulation of circadian rhythm|regulation of DNA-templated transcription|regulation of long-day photoperiodism, flowering|response to blue light|response to cold|response to far red light|response to hydrogen peroxide…	ath04712	Circadian rhythm - plant
AT1G22830	407.083	717.873	96.2933	0.134131	-2.89828	0.000870663	0.00205727	Down	1.49804	0.75132	0.768427	7.26084	6.85259	0.392141	838888	AT1G22830	Pentatricopeptide repeat-containing protein At1g22830	protein_coding	GO:0043231,GO:0003723,GO:0009451	intracellular membrane-bounded organelle|RNA binding|RNA modification
AT1G22850	2918.64	4034.96	1802.31	0.446697	-1.16263	2.98415e-06	1.03913e-05	Down	40.8265	39.3687	56.2633	69.0253	75.1832	59.6022	838890	AT1G22850		protein_coding
AT1G22860	634.128	848.237	420.02	0.495295	-1.01364	6.67577e-05	0.000189771	Down	3.03776	3.57724	5.05854	4.97312	5.6319	5.19082	838891	AT1G22860	Vacuolar sorting protein 3	protein_coding	GO:0033263,GO:0005737,GO:0010008,GO:0016020,GO:0006914,GO:0034058,GO:0006886,GO:0010015	CORVET complex|cytoplasm|endosome membrane|membrane|autophagy|endosomal vesicle fusion|intracellular protein transport|root morphogenesis	ath04148	Efferocytosis
AT1G22870	589.66	909.717	269.604	0.296369	-1.75453	9.27852e-10	5.07801e-09	Down	2.93544	2.39613	2.55955	6.69828	6.46653	4.55102	838892	AT1G22870	SCY1-like protein 2 A	protein_coding	GO:0000139,GO:0031902,GO:0032588,GO:0005524,GO:0032050,GO:0004672,GO:0006468	Golgi membrane|late endosome membrane|trans-Golgi network membrane|ATP binding|clathrin heavy chain binding|protein kinase activity|protein phosphorylation
AT1G22890	2441.18	4435.28	447.077	0.100782	-3.31069	6.95195e-66	1.27019e-63	Down	24.2638	19.4818	18.9704	147.848	126.209	146.357	838896	AT1G22890	Serine rich endogenous peptide 14	protein_coding	GO:0048046,GO:0005886,GO:0030275,GO:0033612,GO:0006952,GO:0042742,GO:0009617,GO:0009409,GO:0009723,GO:0009753,GO:0009751,GO:0009651,GO:0009414	apoplast|plasma membrane|LRR domain binding|receptor serine/threonine kinase binding|defense response|defense response to bacterium|response to bacterium|response to cold|response to ethylene|response to jasmonic acid|response to salicylic acid|response to salt stress|response to water deprivation
AT1G22900	32.5735	11.5337	53.6133	4.6071	2.20386	0.00176667	0.0039463	Up	1.73175	1.0795	2.53814	0.455192	0.0836324	0.230613	838897	AT1G22900	Dirigent protein 11	protein_coding	GO:0048046,GO:0009699	apoplast|phenylpropanoid biosynthetic process
AT1G22985	247.635	385.49	109.78	0.284726	-1.81235	8.79215e-05	0.000245493	Down	6.73193	3.76499	2.12582	9.97114	11.0841	8.81392	838906	CRF7	Ethylene-responsive transcription factor ERF069	protein_coding	GO:0005634,GO:0003700,GO:0000976,GO:0009873	nucleus|DNA-binding transcription factor activity|transcription cis-regulatory region binding|ethylene-activated signaling pathway			ERF
AT1G23010	43.276	17.6393	68.9126	3.88359	1.95739	0.00961294	0.0184334	Up	1.15001	0.994839	0.828518	0.145459	0.0241799	0.375047	838909	LPR1	Multicopper oxidase LPR1	protein_coding	GO:0005783,GO:0005789,GO:0005507,GO:0016491,GO:0016682,GO:0016036,GO:0010073	endoplasmic reticulum|endoplasmic reticulum membrane|copper ion binding|oxidoreductase activity|oxidoreductase activity, acting on diphenols and related substances as donors, oxygen as acceptor|cellular response to phosphate starvation|meristem maintenance
AT1G23040	366.268	86.3448	646.19	7.49671	2.90626	4.73578e-18	5.49902e-17	Up	12.191	10.6741	16.5671	1.24488	1.39744	0.845864	838912	AT1G23040		protein_coding
AT1G23050	52.4926	16.0502	88.935	5.50632	2.46109	5.84346e-08	2.54514e-07	Up	2.60812	3.44668	4.66931	0.432977	0.268705	0.62517	838913	AT1G23050		protein_coding
AT1G23060	11.8549	1.50611	22.2037	14.2939	3.83733	0.00115643	0.00267283	Up	0.24574	0.477933	0.285037	0.0435153	0	0	838914	MDP40	Protein WVD2-like 7	protein_coding	GO:0055028,GO:0009737	cortical microtubule|response to abscisic acid
AT1G23090	1040.93	1472.77	609.096	0.413518	-1.27398	5.46411e-05	0.000157336	Down	7.82891	7.58893	7.00892	9.07401	8.71481	19.9084	838917	AST91	Probable sulfate transporter 3.3	protein_coding	GO:0005886,GO:0008271,GO:0015293	plasma membrane|secondary active sulfate transmembrane transporter activity|symporter activity
AT1G23100	83.6762	29.0782	138.274	4.73907	2.2446	0.00569945	0.0114941	Up	8.26392	9.77801	8.12806	0.999814	0.105764	2.84349	838918	AT1G23100	10 kDa chaperonin, mitochondrial	protein_coding	GO:0005829,GO:0005576,GO:0005759,GO:0005739,GO:0005524,GO:0140662,GO:0051087,GO:0005507,GO:0046872,GO:0051082,GO:0051085,GO:0009408	cytosol|extracellular region|mitochondrial matrix|mitochondrion|ATP binding|ATP-dependent protein folding chaperone|chaperone binding|copper ion binding|metal ion binding|unfolded protein binding|chaperone cofactor-dependent protein refolding|response to heat
AT1G23120	45.4786	1.88914	89.068	45.3397	5.5027	4.50056e-11	2.82883e-10	Up	3.44367	2.10222	4.19197	0.105138	0	0.0316265	838920	AT1G23120	MLP-like protein 328	protein_coding	GO:0005829,GO:0005739,GO:0005507,GO:0006952,GO:0080184,GO:0010043,GO:0010228	cytosol|mitochondrion|copper ion binding|defense response|response to phenylpropanoid|response to zinc ion|vegetative to reproductive phase transition of meristem
AT1G23130	58279.9	25909.1	90650.7	3.49884	1.80688	1.92522e-24	3.72447e-23	Up	3954.45	3301.45	3359.99	598.613	732.041	719.155	838921	AT1G23130	MLP-like protein 31	protein_coding	GO:0006952	defense response
AT1G23140	248.875	7.83685	489.913	61.9636	5.95335	1.59474e-33	5.71033e-32	Up	17.2289	27.2074	13.2261	0.197742	0.131484	0.305911	838922	AT1G23140	Protein C2-DOMAIN ABA-RELATED 8	protein_coding	GO:0005829,GO:0005634,GO:0005886,GO:0005096,GO:0046872,GO:0005543,GO:0009738,GO:0009789,GO:0043547	cytosol|nucleus|plasma membrane|GTPase activator activity|metal ion binding|phospholipid binding|abscisic acid-activated signaling pathway|positive regulation of abscisic acid-activated signaling pathway|positive regulation of GTPase activity
AT1G23150	425.458	116.101	734.815	6.32413	2.66087	8.48207e-29	2.2248e-27	Up	27.0058	19.6411	27.4319	2.71603	2.34211	2.85953	838923	AT1G23150		protein_coding
AT1G23200	58.5776	93.7777	23.3776	0.249357	-2.00372	0.000241082	0.000629409	Down	0.371166	0.383411	0.387735	1.4084	1.11988	0.466027	838928	AT1G23200	Probable pectinesterase/pectinesterase inhibitor 6	protein_coding	GO:0005576,GO:0045330,GO:0030599,GO:0046910,GO:0042545,GO:0045490	extracellular region|aspartyl esterase activity|pectinesterase activity|pectinesterase inhibitor activity|cell wall modification|pectin catabolic process
AT1G23205	96.0642	8.52796	183.6	21.1739	4.40422	6.40421e-23	1.10942e-21	Up	4.48691	6.31041	6.3053	0.223184	0.0779106	0.241689	838929	AT1G23205	21 kDa protein	protein_coding	GO:0004857	enzyme inhibitor activity
AT1G23220	468.635	252.193	685.077	2.71973	1.44346	2.10557e-13	1.67638e-12	Up	24.3915	27.5988	23.3085	5.78183	6.82003	6.00392	838931	AT1G23220	Dynein 8 kDa light chain, flagellar outer arm	protein_coding	GO:0005930,GO:0097014,GO:0030286,GO:0005874,GO:0031514,GO:0007017,GO:0044458	axoneme|ciliary plasm|dynein complex|microtubule|motile cilium|microtubule-based process|motile cilium assembly	ath04814	Motor proteins
AT1G23310	71878.7	102231	41526.4	0.406202	-1.29973	1.77122e-10	1.04798e-09	Down	621.749	638.703	606.057	1080.66	1096.55	892.122	838940	GGT1	Glutamate--glyoxylate aminotransferase 1	protein_coding	GO:0048046,GO:0009507,GO:0005829,GO:0005634,GO:0005777,GO:0000325,GO:0008453,GO:0047958,GO:0004021,GO:0003729,GO:0030170,GO:0006545,GO:0042853,GO:0009853,GO:0001666	apoplast|chloroplast|cytosol|nucleus|peroxisome|plant-type vacuole|alanine-glyoxylate transaminase activity|glycine:2-oxoglutarate aminotransferase activity|L-alanine:2-oxoglutarate aminotransferase activity|mRNA binding|pyridoxal phosphate binding|glycine biosynthetic process|L-alanine catabolic process|photorespiration|response to hypoxia	ath00220,ath00250,ath00260,ath00630,ath00710	Arginine biosynthesis|Alanine, aspartate and glutamate metabolism|Glycine, serine and threonine metabolism|Glyoxylate and dicarboxylate metabolism|Carbon fixation in photosynthetic organisms
AT1G23400	1861.34	2859.89	862.775	0.301666	-1.72898	5.44553e-15	4.98326e-14	Down	7.99117	9.29118	10.8477	18.6617	16.6571	28.4467	838948	CAF2	CRS2-associated factor 2, chloroplastic	protein_coding	GO:0009570,GO:1990904,GO:0003729,GO:0000373,GO:0006397	chloroplast stroma|ribonucleoprotein complex|mRNA binding|Group II intron splicing|mRNA processing
AT1G23410	39.8817	13.4145	66.3489	4.93129	2.30197	1.23111e-05	3.92447e-05	Up	2.64404	3.06145	1.71658	0.215265	0.250488	0.582786	838949	AT1G23410	Ubiquitin-40S ribosomal protein S27a	protein_coding	GO:0005737,GO:0005634,GO:1990904,GO:0005840,GO:0046872,GO:0003729,GO:0003735,GO:0006412	cytoplasm|nucleus|ribonucleoprotein complex|ribosome|metal ion binding|mRNA binding|structural constituent of ribosome|translation	ath03010,ath04120	Ribosome|Ubiquitin mediated proteolysis
AT1G23530	167.208	25.8368	308.58	12.0597	3.59213	5.46276e-17	5.83012e-16	Up	8.78438	8.73773	9.33643	0.397244	0.802842	0.276725	838962	AT1G23530		protein_coding
AT1G23550	78.2652	44.591	111.939	2.50427	1.32439	7.49268e-05	0.000211531	Up	3.03912	2.74697	2.03077	0.77361	0.567511	0.768953	838965	SRO2	Probable inactive poly [ADP-ribose] polymerase SRO2	protein_coding	GO:0005634,GO:0003950	nucleus|NAD+ ADP-ribosyltransferase activity
AT1G23560	25.4489	0	50.8979	231.561	7.85525	5.07513e-09	2.53708e-08	Up	0.791066	1.62833	0.746955	0	0	0	838966	AT1G23560		protein_coding
AT1G23710	2586.37	1106.03	4066.72	3.677	1.87853	8.52858e-08	3.63976e-07	Up	100.171	87.6301	114.161	10.0963	17.664	29.1258	838981	AT1G23710		protein_coding
AT1G23730	210.223	32.7607	387.686	11.7858	3.55898	1.06395e-43	6.99819e-42	Up	7.8128	8.34536	7.13983	0.43324	0.352889	0.556044	838983	BCA3	Beta carbonic anhydrase 3	protein_coding	GO:0005829,GO:0004089,GO:0008270,GO:0015976	cytosol|carbonate dehydratase activity|zinc ion binding|carbon utilization	ath00910	Nitrogen metabolism
AT1G23790	9.88012	3.286	16.4742	5.08057	2.34499	0.0255152	0.0442582	Up	0.1436	0.415345	0.318642	0	0.0591782	0.061193	838990	AT1G23790		protein_coding
AT1G23800	523.322	23.9916	1022.65	43.1297	5.43061	5.7561e-64	9.61313e-62	Up	16.622	19.7712	15.1785	0.193805	0.380557	0.233193	838991	ALDH2B7	Aldehyde dehydrogenase family 2 member B7, mitochondrial	protein_coding	GO:0005759,GO:0005634,GO:0004029,GO:0043878	mitochondrial matrix|nucleus|aldehyde dehydrogenase (NAD+) activity|glyceraldehyde-3-phosphate dehydrogenase (NAD+) (non-phosphorylating) activity	ath00010,ath00053,ath00071,ath00280,ath00310,ath00330,ath00340,ath00380,ath00410,ath00561,ath00620,ath00770	Glycolysis / Gluconeogenesis|Ascorbate and aldarate metabolism|Fatty acid degradation|Valine, leucine and isoleucine degradation|Lysine degradation|Arginine and proline metabolism|Histidine metabolism|Tryptophan metabolism|beta-Alanine metabolism|Glycerolipid metabolism|Pyruvate metabolism|Pantothenate and CoA biosynthesis
AT1G23830	135.275	16.4478	254.102	15.3461	3.9398	1.73333e-07	7.08209e-07	Up	7.48044	8.93393	5.88696	0.253113	0.024544	0.76139	838994	AT1G23830		protein_coding
AT1G23840	43.1879	11.2337	75.1422	6.72371	2.74926	3.86077e-10	2.20378e-09	Up	2.22694	2.00545	1.74457	0.134	0.222751	0.253368	838995	AT1G23840		protein_coding
AT1G23860	1068.04	1594.17	541.91	0.339949	-1.55661	2.27064e-24	4.34941e-23	Down	9.46786	10.4295	11.4974	21.1863	19.6544	21.2937	838997	RSZ21	Serine/arginine-rich splicing factor RSZ21	protein_coding	GO:0016607,GO:0005681,GO:0042802,GO:0003729,GO:0003723,GO:0008270,GO:0000398	nuclear speck|spliceosomal complex|identical protein binding|mRNA binding|RNA binding|zinc ion binding|mRNA splicing, via spliceosome	ath03040	Spliceosome
AT1G23870	573.052	767.539	378.566	0.493143	-1.01992	0.00755342	0.0148232	Down	3.73634	4.2679	4.6354	3.80475	3.85874	10.2451	838998	TPS9	Probable alpha,alpha-trehalose-phosphate synthase [UDP-forming] 9	protein_coding	GO:0016757,GO:0005992,GO:0070413	glycosyltransferase activity|trehalose biosynthetic process|trehalose metabolism in response to stress	ath00500	Starch and sucrose metabolism
AT1G23880	98.392	140.129	56.6545	0.404423	-1.30606	0.000110349	0.000303244	Down	0.600211	0.914892	0.856675	0.962577	1.16675	1.89416	838999	AT1G23880	Protein SUPPRESSOR OF QUENCHING 1, chloroplastic	protein_coding	GO:0009507,GO:0009570,GO:0009534,GO:0009535,GO:0005634,GO:0042651,GO:0016787,GO:0046872,GO:0010196	chloroplast|chloroplast stroma|chloroplast thylakoid|chloroplast thylakoid membrane|nucleus|thylakoid membrane|hydrolase activity|metal ion binding|nonphotochemical quenching
AT1G23900	997.819	1474.1	521.538	0.353853	-1.49878	2.27545e-19	2.95519e-18	Down	3.89924	4.49931	5.30361	7.97571	8.40836	9.7862	839001	GAMMA-ADAPTIN 1	AP-1 complex subunit gamma-1	protein_coding	GO:0030121,GO:0005634,GO:0140312,GO:0035615,GO:0006896,GO:0006886,GO:0016192	AP-1 adaptor complex|nucleus|cargo adaptor activity|clathrin adaptor activity|Golgi to vacuole transport|intracellular protein transport|vesicle-mediated transport
AT1G24020	407.437	97.1511	717.724	7.37882	2.88339	2.06674e-05	6.36243e-05	Up	13.9096	18.4332	24.6382	1.08331	0.398072	4.04764	839014	MLP423	MLP-like protein 423	protein_coding	GO:0005829,GO:0005634,GO:0010427,GO:0004864,GO:0038023,GO:0009738,GO:0006952	cytosol|nucleus|abscisic acid binding|protein phosphatase inhibitor activity|signaling receptor activity|abscisic acid-activated signaling pathway|defense response
AT1G24030	28.0183	18.4952	37.5413	2.02032	1.01458	0.0155478	0.0284413	Up	0.745393	0.712457	0.689165	0.247487	0.175989	0.297786	839015	AT1G24030	Probable serine/threonine-protein kinase PBL28	protein_coding	GO:0005886,GO:0005524,GO:0106310,GO:0004674,GO:0000976,GO:0006952,GO:0006468	plasma membrane|ATP binding|protein serine kinase activity|protein serine/threonine kinase activity|transcription cis-regulatory region binding|defense response|protein phosphorylation
AT1G24095	99.3115	38.5013	160.122	4.15676	2.05546	1.09944e-08	5.24614e-08	Up	5.34701	5.89572	4.60716	0.547169	0.747428	1.34538	10723023	AT1G24095	DCC family protein At1g52590, chloroplastic	protein_coding	GO:0010287,GO:0015035	plastoglobule|protein-disulfide reductase activity
AT1G24140	549.024	69.5202	1028.53	14.7939	3.88693	5.20895e-25	1.05049e-23	Up	17.8554	15.3396	24.0682	1.14926	0.855253	0.546702	839026	AT1G24140	Metalloendoproteinase 3-MMP	protein_coding	GO:0031012,GO:0005886,GO:0004222,GO:0008270,GO:0030574,GO:0050832,GO:0030198,GO:0006508	extracellular matrix|plasma membrane|metalloendopeptidase activity|zinc ion binding|collagen catabolic process|defense response to fungus|extracellular matrix organization|proteolysis
AT1G24145	592.156	18.6306	1165.68	63.1016	5.97961	3.73157e-51	3.35167e-49	Up	48.4185	36.4995	27.2338	0.348154	0.54016	0.307203	839027	AT1G24145		protein_coding
AT1G24147	495.113	19.134	971.093	50.4409	5.65652	2.42259e-33	8.57412e-32	Up	41.0506	38.3838	23.4354	0.306286	0.237601	0.890627	5007719	AT1G24147		protein_coding
AT1G24148	1079.35	28.394	2130.3	74.7077	6.22318	3.221e-104	1.91265e-101	Up	60.3413	53.4913	43.0453	0.496489	0.371395	0.554724	6241475	AT1G24148		protein_coding
AT1G24150	535.956	131.56	940.352	7.15382	2.83871	1.10696e-11	7.43899e-11	Up	15.3927	11.4157	6.36936	1.0313	1.26947	0.799922	839028	FH4	Formin-like protein 4	protein_coding	GO:0005886,GO:0051015,GO:0045010	plasma membrane|actin filament binding|actin nucleation
AT1G24160	1627.31	963.83	2290.78	2.37638	1.24876	0.00349987	0.00736457	Up	29.4323	28.6043	28.9685	5.26659	4.70511	15.8369	839029	AT1G24160	Protein WVD2-like 7	protein_coding	GO:0055028,GO:0009737	cortical microtubule|response to abscisic acid
AT1G24210	29.9258	8.62746	51.2241	6.02566	2.59112	1.21825e-05	3.88694e-05	Up	2.25748	1.47959	2.34199	0.114215	0.365482	0.206141	839035	AT1G24210	Paired amphipathic helix protein Sin3-like 3	protein_coding	GO:0000785,GO:0000118,GO:0016580,GO:0003714,GO:0016575,GO:0045892,GO:0000122,GO:0009737	chromatin|histone deacetylase complex|Sin3 complex|transcription corepressor activity|histone deacetylation|negative regulation of DNA-templated transcription|negative regulation of transcription by RNA polymerase II|response to abscisic acid
AT1G24240	281.475	97.8876	465.062	4.74538	2.24652	3.65114e-31	1.11025e-29	Up	14.009	15.2401	13.476	1.8539	1.77202	2.49624	839038	AT1G24240	50S ribosomal protein L19, chloroplastic	protein_coding	GO:0009507,GO:1990904,GO:0005840,GO:0019843,GO:0003735,GO:0006412	chloroplast|ribonucleoprotein complex|ribosome|rRNA binding|structural constituent of ribosome|translation
AT1G24260	256.934	154.106	359.762	2.33418	1.22292	0.000638792	0.00154456	Up	10.4749	8.54787	8.98577	1.59258	2.37641	4.37357	839040	SEP3	Developmental protein SEPALLATA 3	protein_coding	GO:0005634,GO:0003677,GO:0003700,GO:0000981,GO:0046983,GO:0000978,GO:0001708,GO:0009908,GO:0080001,GO:0048481,GO:0045944,GO:0006357,GO:0010214,GO:0010093,GO:0048833	nucleus|DNA binding|DNA-binding transcription factor activity|DNA-binding transcription factor activity, RNA polymerase II-specific|protein dimerization activity|RNA polymerase II cis-regulatory region sequence-specific DNA binding|cell fate specification|flower development|mucilage extrusion from seed coat|plant ovule development|positive regulation of transcription by RNA polymerase II|regulati…			MIKC_MADS
AT1G24265	76.7078	118.755	34.6602	0.291928	-1.77631	0.000297486	0.000766019	Down	0.438261	0.728515	0.91682	0.934154	1.28768	2.73221	839041	AT1G24265		protein_coding
AT1G24267	1234.77	1744.13	725.403	0.415939	-1.26556	8.66855e-21	1.27447e-19	Down	12.939	14.108	14.8675	22.6626	21.7712	23.4135	839042	AT1G24267		protein_coding
AT1G24280	201.01	119.506	282.513	2.36569	1.24226	2.81049e-08	1.27694e-07	Up	3.58367	4.3962	5.0503	1.13873	1.22213	1.35686	839044	G6PD3	Glucose-6-phosphate 1-dehydrogenase 3, chloroplastic	protein_coding	GO:0009507,GO:0009570,GO:0004345,GO:0050661,GO:0006006,GO:0009051	chloroplast|chloroplast stroma|glucose-6-phosphate dehydrogenase activity|NADP binding|glucose metabolic process|pentose-phosphate shunt, oxidative branch	ath00030,ath00480	Pentose phosphate pathway|Glutathione metabolism
AT1G24290	120.67	211.323	30.0164	0.142182	-2.81419	1.07407e-12	8.0422e-12	Down	0.318568	0.711111	0.657928	2.02813	2.29746	3.79786	839045	AT1G24290	Replication factor C subunit 2	protein_coding	GO:0005663,GO:0005634,GO:0005524,GO:0016887,GO:0003677,GO:0006281,GO:0006261	DNA replication factor C complex|nucleus|ATP binding|ATP hydrolysis activity|DNA binding|DNA repair|DNA-templated DNA replication
AT1G24310	211.263	104.504	318.022	3.03649	1.6024	2.10469e-08	9.69444e-08	Up	6.92517	8.0058	5.55614	1.68771	1.08102	1.80715	839047	AT1G24310	Nuclear pore complex protein NUP54	protein_coding	GO:0005635,GO:0044613,GO:0005730,GO:0017056,GO:0051028,GO:0006607,GO:0006999,GO:0036228	nuclear envelope|nuclear pore central transport channel|nucleolus|structural constituent of nuclear pore|mRNA transport|NLS-bearing protein import into nucleus|nuclear pore organization|protein localization to nuclear inner membrane	ath03013	Nucleocytoplasmic transport
AT1G24320	49.2645	0	98.5291	448.208	8.80802	1.78745e-12	1.30768e-11	Up	1.14496	1.58835	1.04985	0	0	0	839048	AT1G24320	Alpha-glucosidase 2	protein_coding	GO:0005789,GO:0004573,GO:0009311,GO:0006487	endoplasmic reticulum membrane|Glc3Man9GlcNAc2 oligosaccharide glucosidase activity|oligosaccharide metabolic process|protein N-linked glycosylation	ath00510,ath04141	N-Glycan biosynthesis|Protein processing in endoplasmic reticulum
AT1G24340	1114.33	1762.56	466.096	0.264481	-1.91876	2.01705e-11	1.31619e-10	Down	5.91305	6.15721	6.57683	16.1672	18.9355	11.651	839050	EMB2421		protein_coding
AT1G24400	156.993	215.84	98.146	0.454308	-1.13826	0.000109264	0.000300643	Down	1.65538	1.44648	2.20157	2.52924	1.96205	3.48026	839057	LHT2	Lysine histidine transporter 2	protein_coding	GO:0016020,GO:0005886,GO:0015172,GO:0015171,GO:0015293,GO:0003333	membrane|plasma membrane|acidic amino acid transmembrane transporter activity|amino acid transmembrane transporter activity|symporter activity|amino acid transmembrane transport
AT1G24430	8.87957	0	17.7591	80.7443	6.33529	1.4078e-05	4.44987e-05	Up	0.533656	0.30161	0.322953	0	0	0	839059	AT1G24430	Stemmadenine O-acetyltransferase	protein_coding	GO:0016746,GO:0016491,GO:0009820	acyltransferase activity|oxidoreductase activity|alkaloid metabolic process
AT1G24440	263.339	383.505	143.173	0.373213	-1.42193	0.0102609	0.0195427	Down	2.53448	2.88018	2.69576	2.76082	2.15225	10.5712	839060	AT1G24440	E3 ubiquitin-protein ligase AIRP2	protein_coding	GO:0005829,GO:0046872,GO:0061630,GO:0004842,GO:0009789,GO:0016567,GO:0009737,GO:0009651,GO:0006511	cytosol|metal ion binding|ubiquitin protein ligase activity|ubiquitin-protein transferase activity|positive regulation of abscisic acid-activated signaling pathway|protein ubiquitination|response to abscisic acid|response to salt stress|ubiquitin-dependent protein catabolic process
AT1G24450	238.017	104.619	371.414	3.55075	1.82812	3.39106e-11	2.15746e-10	Up	9.34025	11.6275	10.4855	1.38168	1.84419	2.86047	839061	NFD2	Protein NUCLEAR FUSION DEFECTIVE 2	protein_coding	GO:0005634,GO:0005777,GO:0000325,GO:0003725,GO:0004525,GO:0000741,GO:0010197,GO:0010468,GO:0006396	nucleus|peroxisome|plant-type vacuole|double-stranded RNA binding|ribonuclease III activity|karyogamy|polar nucleus fusion|regulation of gene expression|RNA processing
AT1G24470	4.93976	0.383032	9.4965	22.1825	4.47135	0.00298213	0.00636981	Up	0.221916	0.309866	0.246212	0	0	0.0236416	839063	KCR2	Very-long-chain 3-oxoacyl-CoA reductase-like protein At1g24470	protein_coding	GO:0005783,GO:0005789,GO:0045703,GO:0016491	endoplasmic reticulum|endoplasmic reticulum membrane|ketoreductase activity|oxidoreductase activity	ath00062,ath01040	Fatty acid elongation|Biosynthesis of unsaturated fatty acids
AT1G24530	450.103	280.5	619.706	2.20836	1.14298	0.0103362	0.0196755	Up	12.6025	11.1909	17.7919	2.65671	2.60427	7.96257	839068	AT1G24530	Protein JINGUBANG	protein_coding	GO:0005737,GO:0005634,GO:0009846	cytoplasm|nucleus|pollen germination
AT1G24575	246.083	83.3499	408.816	4.9114	2.29613	4.3873e-12	3.07399e-11	Up	20.5764	20.1558	14.5276	1.56156	2.72559	3.4447	839072	AT1G24575		protein_coding
AT1G24580	15.7415	0.376527	31.1065	72.6589	6.18307	3.53792e-05	0.000105115	Up	0.48681	0.728295	2.30159	0.0269386	0	0	2745762	AT1G24580	Probable E3 ubiquitin-protein ligase XERICO	protein_coding	GO:0016020,GO:0046872,GO:0016740,GO:0009688,GO:0009687,GO:0016567,GO:0009739,GO:0006970,GO:0009651	membrane|metal ion binding|transferase activity|abscisic acid biosynthetic process|abscisic acid metabolic process|protein ubiquitination|response to gibberellin|response to osmotic stress|response to salt stress
AT1G24610	885.727	1261.8	509.656	0.403881	-1.308	6.50903e-19	8.12754e-18	Down	8.51714	9.06107	10.5197	15.1746	14.1168	17.7812	839075	AT1G24610	[Fructose-bisphosphate aldolase]-lysine N-methyltransferase, chloroplastic	protein_coding	GO:0009507,GO:0009570,GO:0030785,GO:0016279,GO:0018026,GO:0018023	chloroplast|chloroplast stroma|[ribulose-bisphosphate carboxylase]-lysine N-methyltransferase activity|protein-lysine N-methyltransferase activity|peptidyl-lysine monomethylation|peptidyl-lysine trimethylation
AT1G24620	3.25807	0	6.51613	29.6407	4.88951	0.0266074	0.0459699	Up	0.123946	0.024724	0.450051	0	0	0	839076	AT1G24620	Probable calcium-binding protein CML25	protein_coding	GO:0005737,GO:0005634,GO:0005509,GO:0048767	cytoplasm|nucleus|calcium ion binding|root hair elongation	ath04626	Plant-pathogen interaction
AT1G24625	109.762	40.0828	179.442	4.49914	2.16965	1.03188e-08	4.94141e-08	Up	4.80546	6.43813	4.58163	0.719704	1.05915	0.560338	839077	ZFP7	Zinc finger protein 7	protein_coding	GO:0005634,GO:0003700,GO:0046872,GO:0046982,GO:0000976,GO:0009738,GO:0019760,GO:0009788,GO:0006355	nucleus|DNA-binding transcription factor activity|metal ion binding|protein heterodimerization activity|transcription cis-regulatory region binding|abscisic acid-activated signaling pathway|glucosinolate metabolic process|negative regulation of abscisic acid-activated signaling pathway|regulation of DNA-templated transcription			C2H2
AT1G24706	1547.26	2387.93	706.579	0.29593	-1.75667	4.15767e-22	6.77427e-21	Down	3.08559	3.9249	3.59192	8.27146	8.05422	7.68312	839081	THO2	THO complex subunit 2	protein_coding	GO:0016607,GO:0005634,GO:0000347,GO:0000445,GO:0003729,GO:0003723,GO:0035196,GO:1990428,GO:0006406,GO:0006397,GO:0008380	nuclear speck|nucleus|THO complex|THO complex part of transcription export complex|mRNA binding|RNA binding|miRNA processing|miRNA transport|mRNA export from nucleus|mRNA processing|RNA splicing	ath03013,ath03040	Nucleocytoplasmic transport|Spliceosome
AT1G24735	53.7886	0.376527	107.201	250.331	7.96769	1.24259e-10	7.44684e-10	Up	3.02134	3.07661	2.23758	0.0187068	0	0	839082	AT1G24735	Putative caffeoyl-CoA O-methyltransferase At1g67980	protein_coding	GO:0005829,GO:0042409,GO:0046872,GO:0008757,GO:0009809,GO:0032259	cytosol|caffeoyl-CoA O-methyltransferase activity|metal ion binding|S-adenosylmethionine-dependent methyltransferase activity|lignin biosynthetic process|methylation	ath00940,ath00941,ath00945	Phenylpropanoid biosynthesis|Flavonoid biosynthesis|Stilbenoid, diarylheptanoid and gingerol biosynthesis
AT1G24851	4.81281	8.79864	0.826986	0.0933474	-3.42125	0.0121682	0.0227996	Down	0.0271954	0	0.0137149	0.132432	0.112074	0.0434585	839087	AT1G24851		protein_coding
AT1G25230	1050.08	506.18	1593.99	3.14832	1.65458	0.00013294	0.000361099	Up	34.5222	31.0471	39.3591	4.36427	4.72877	14.3839	839105	AT1G25230	Purple acid phosphatase 4	protein_coding	GO:0005576,GO:0003993,GO:0008199,GO:0008198	extracellular region|acid phosphatase activity|ferric iron binding|ferrous iron binding	ath00740	Riboflavin metabolism
AT1G25277	34.6809	17.8137	51.5481	2.89136	1.53175	0.0223809	0.0393353	Up	1.36807	1.69195	2.15258	0.121128	0.310084	0.845326	28717266	AT1G25277		protein_coding
AT1G25290	488.051	754.081	222.021	0.294471	-1.7638	7.33076e-27	1.66182e-25	Down	4.58074	4.7998	5.21348	11.252	10.8894	11.1842	839113	RBL10	RHOMBOID-like protein 10, chloroplastic	protein_coding	GO:0009706,GO:0031969,GO:0005743,GO:0004252,GO:0019374,GO:0006654,GO:0006465	chloroplast inner membrane|chloroplast membrane|mitochondrial inner membrane|serine-type endopeptidase activity|galactolipid metabolic process|phosphatidic acid biosynthetic process|signal peptide processing
AT1G25360	20.8534	5.85975	35.847	6.0605	2.59944	3.88434e-05	0.000114532	Up	0.362536	0.361583	0.573197	0.0694025	0.0302844	0.0417539	839121	AT1G25360	Pentatricopeptide repeat-containing protein At1g25360	protein_coding	GO:0043231,GO:0003723,GO:0008270,GO:0009451	intracellular membrane-bounded organelle|RNA binding|zinc ion binding|RNA modification
AT1G25390	299.131	181.526	416.737	2.29628	1.1993	3.27328e-10	1.88302e-09	Up	4.9716	4.53427	4.08485	1.21619	1.29649	1.50113	839125	AT1G25390	LEAF RUST 10 DISEASE-RESISTANCE LOCUS RECEPTOR-LIKE PROTEIN KINASE-like 1.1	protein_coding	GO:0005886,GO:0005524,GO:0030247,GO:0106310,GO:0004674,GO:0006468	plasma membrane|ATP binding|polysaccharide binding|protein serine kinase activity|protein serine/threonine kinase activity|protein phosphorylation
AT1G25450	634.658	1141.13	128.183	0.112347	-3.15397	1.43489e-21	2.24059e-20	Down	1.76579	1.93981	2.34886	14.252	13.0773	8.27438	839131	KCS5	3-ketoacyl-CoA synthase 5	protein_coding	GO:0005783,GO:0016020,GO:0009922,GO:0102756,GO:0006633,GO:0048868,GO:0009409,GO:0009416	endoplasmic reticulum|membrane|fatty acid elongase activity|very-long-chain 3-ketoacyl-CoA synthase activity|fatty acid biosynthetic process|pollen tube development|response to cold|response to light stimulus	ath00062,ath04626	Fatty acid elongation|Plant-pathogen interaction
AT1G25490	2419.8	3564.71	1274.9	0.357641	-1.48342	3.45782e-32	1.12337e-30	Down	18.875	18.7158	19.7765	36.3746	34.3893	37.316	839135	RCN1	Serine/threonine-protein phosphatase 2A 65 kDa regulatory subunit A alpha isoform	protein_coding	GO:0005737,GO:0005829,GO:0005634,GO:0009505,GO:0005886,GO:0000159,GO:0019888,GO:1901149,GO:0009738,GO:0009926,GO:0009734,GO:0006952,GO:0009873,GO:0009789,GO:0006470,GO:0035304,GO:0010119,GO:0009723	cytoplasm|cytosol|nucleus|plant-type cell wall|plasma membrane|protein phosphatase type 2A complex|protein phosphatase regulator activity|salicylic acid binding|abscisic acid-activated signaling pathway|auxin polar transport|auxin-activated signaling pathway|defense response|ethylene-activated signaling pathway|positive regulation of abscisic acid-activated signaling pathway|protein dephosphoryla…	ath03015	mRNA surveillance pathway
AT1G25530	90.9943	1.53213	180.457	114.087	6.83399	8.03375e-16	7.81691e-15	Up	4.1472	3.45698	2.42733	0	0	0.0644989	839139	AT1G25530	Lysine histidine transporter-like 6	protein_coding	GO:0016020,GO:0005886,GO:0015171,GO:0003333	membrane|plasma membrane|amino acid transmembrane transporter activity|amino acid transmembrane transport
AT1G25540	726.173	1177.12	275.222	0.233864	-2.09626	1.48606e-25	3.10837e-24	Down	2.56634	2.62651	3.32439	7.92306	8.61462	7.88935	839141	PFT1	Mediator of RNA polymerase II transcription subunit 25	protein_coding	GO:0016592,GO:0005634,GO:0005667,GO:0003677,GO:0003713,GO:0050832,GO:0009908,GO:0009867,GO:0031349,GO:0045893,GO:0009911,GO:0045944,GO:0009585,GO:0009909,GO:0010218,GO:0010114,GO:0010091,GO:1905499	mediator complex|nucleus|transcription regulator complex|DNA binding|transcription coactivator activity|defense response to fungus|flower development|jasmonic acid mediated signaling pathway|positive regulation of defense response|positive regulation of DNA-templated transcription|positive regulation of flower development|positive regulation of transcription by RNA polymerase II|red, far-red ligh…
AT1G25682	1536.13	2276.45	795.818	0.349606	-1.5162	1.71859e-06	6.2016e-06	Down	21.3508	17.6717	17.5397	39.2448	42.9389	25.0925	839146	AT1G25682		protein_coding
AT1G26100	95.444	46.4262	144.462	3.09783	1.63126	1.32468e-05	4.20456e-05	Up	4.61947	5.00137	6.59043	1.3185	0.65753	1.58647	839151	AT1G26100	Probable transmembrane ascorbate ferrireductase 4	protein_coding	GO:0016020,GO:0046872,GO:0016491,GO:0140571	membrane|metal ion binding|oxidoreductase activity|transmembrane ascorbate ferrireductase activity
AT1G26130	327.727	474.748	180.705	0.38075	-1.39309	4.06524e-15	3.76202e-14	Down	1.18086	1.3421	1.13564	2.12024	2.14461	2.20593	839154	AT1G26130	Probable phospholipid-transporting ATPase 12	protein_coding	GO:0005886,GO:0005524,GO:0016887,GO:0140326,GO:0000287,GO:0045332	plasma membrane|ATP binding|ATP hydrolysis activity|ATPase-coupled intramembrane lipid transporter activity|magnesium ion binding|phospholipid translocation
AT1G26150	2432.57	3566.11	1299.03	0.364302	-1.45679	2.56086e-27	6.1166e-26	Down	11.3848	13.7628	11.8097	21.0411	22.2667	25.2599	839156	PERK10	Proline-rich receptor-like protein kinase PERK10	protein_coding	GO:0005886,GO:0005524,GO:0019901,GO:0106310,GO:0004674,GO:0006468	plasma membrane|ATP binding|protein kinase binding|protein serine kinase activity|protein serine/threonine kinase activity|protein phosphorylation
AT1G26210	275.487	110.484	440.491	3.98008	1.9928	3.86436e-11	2.44332e-10	Up	11.0292	15.5503	14.2087	1.99743	1.60115	3.44484	839162	SOFL1	Protein SOB FIVE-LIKE 1	protein_coding	GO:0005737,GO:0005634,GO:0009691,GO:0009690,GO:0009736	cytoplasm|nucleus|cytokinin biosynthetic process|cytokinin metabolic process|cytokinin-activated signaling pathway
AT1G26220	300.332	157.424	443.24	2.81239	1.4918	6.63891e-05	0.000188874	Up	16.7263	23.5559	20.703	3.892	2.91686	8.25478	839163	AT1G26220	Serotonin N-acetyltransferase 2, chloroplastic	protein_coding	GO:0009507,GO:0005737,GO:0004059,GO:0008080,GO:0030187	chloroplast|cytoplasm|aralkylamine N-acetyltransferase activity|N-acetyltransferase activity|melatonin biosynthetic process	ath00380	Tryptophan metabolism
AT1G26225	5.52193	1.25346	9.7904	8.06567	3.01179	0.0144192	0.0265608	Up	1.73095	1.992	1.07438	0.11789	0.274359	0	28717268	AT1G26225	Chaperonin 60 subunit beta 4, chloroplastic	protein_coding	GO:0009507,GO:0009941,GO:0009570,GO:0005524,GO:0140662,GO:0006457,GO:0042026	chloroplast|chloroplast envelope|chloroplast stroma|ATP binding|ATP-dependent protein folding chaperone|protein folding|protein refolding
AT1G26420	69.9198	11.4163	128.423	11.1138	3.47428	4.53847e-07	1.76142e-06	Up	2.51505	2.50844	1.96969	0.261977	0.0152421	0.14185	839184	AT1G26420	Berberine bridge enzyme-like 7	protein_coding	GO:0005576,GO:0009505,GO:0071949,GO:0016491	extracellular region|plant-type cell wall|FAD binding|oxidoreductase activity
AT1G26450	113.258	53.4812	173.034	3.24329	1.69746	5.73681e-06	1.91649e-05	Up	5.38862	5.53802	3.99359	1.09942	1.25517	0.698869	839186	AT1G26450	Carbohydrate-binding X8 domain-containing protein	protein_coding	GO:0005634,GO:0005886	nucleus|plasma membrane
AT1G26500	4.36256	0.821501	7.90361	9.84753	3.29976	0.0170327	0.0308645	Up	0.1949	0.123701	0.19658	0	0.0182544	0.0188759	839190	AT1G26500	Putative pentatricopeptide repeat-containing protein At1g26500	protein_coding
AT1G26520	150.249	94.0217	206.477	2.19539	1.13448	9.63873e-06	3.11579e-05	Up	3.41847	4.59958	4.27738	1.39913	1.1629	1.18531	839192	AT1G26520		protein_coding
AT1G26550	4712.17	2797.36	6626.98	2.36918	1.24439	2.12947e-12	1.54311e-11	Up	244.686	290.398	245.538	74.92	75.9892	69.9666	839195	AT1G26550	Peptidyl-prolyl cis-trans isomerase Pin1	protein_coding	GO:0005737,GO:0005634,GO:0003755	cytoplasm|nucleus|peptidyl-prolyl cis-trans isomerase activity
AT1G26560	857.429	274.728	1440.13	5.24386	2.39063	0.000767718	0.00183287	Up	22.3725	20.452	25.9906	3.36262	4.63395	0.441887	839196	BGLU40	Beta-glucosidase 40	protein_coding	GO:0048046,GO:0008422,GO:0102483,GO:0005975	apoplast|beta-glucosidase activity|scopolin beta-glucosidase activity|carbohydrate metabolic process	ath00460,ath00500,ath00999	Cyanoamino acid metabolism|Starch and sucrose metabolism|Biosynthesis of various plant secondary metabolites
AT1G26580	4953.05	7400.72	2505.39	0.338549	-1.56256	2.70552e-23	4.77982e-22	Down	24.8603	31.8843	25.7951	51.1537	54.6844	58.5725	839198	AT1G26580	AT-rich interactive domain-containing protein 2	protein_coding	GO:0000118,GO:0005773,GO:0003677	histone deacetylase complex|vacuole|DNA binding
AT1G26600	25.4637	44.9966	5.93082	0.131876	-2.92275	0.000200521	0.000531302	Down	0.0494416	0.221902	0.274273	0.897393	0.382034	1.58016	839200	CLE9	CLAVATA3/ESR (CLE)-related protein 9	protein_coding	GO:0048046,GO:0005615,GO:0045168,GO:0010078,GO:0010088,GO:0045595	apoplast|extracellular space|cell-cell signaling involved in cell fate commitment|maintenance of root meristem identity|phloem development|regulation of cell differentiation
AT1G26650	405.415	224.293	586.537	2.61507	1.38685	1.00074e-08	4.79984e-08	Up	13.1683	12.5756	12.0295	2.36899	3.00885	4.54583	839205	AT1G26650		protein_coding
AT1G26670	6082.34	3699.46	8465.21	2.28842	1.19435	8.68377e-11	5.29774e-10	Up	222.319	244.973	221.23	66.6355	72.924	61.8909	839208	VTI1B	Vesicle transport v-SNARE 12	protein_coding	GO:0005789,GO:0005768,GO:0012507,GO:0005794,GO:0005770,GO:0031902,GO:0005886,GO:0031201,GO:0005802,GO:0005484,GO:0000149,GO:0005483,GO:0046907,GO:1990019,GO:0006623,GO:0006906	endoplasmic reticulum membrane|endosome|ER to Golgi transport vesicle membrane|Golgi apparatus|late endosome|late endosome membrane|plasma membrane|SNARE complex|trans-Golgi network|SNAP receptor activity|SNARE binding|soluble NSF attachment protein activity|intracellular transport|protein storage vacuole organization|protein targeting to vacuole|vesicle fusion	ath04130	SNARE interactions in vesicular transport
AT1G26770	1202.41	1872.6	532.213	0.284235	-1.81484	4.65641e-05	0.000135595	Down	9.838	9.50498	14.2716	29.1764	35.149	12.9962	839218	EXPA10	Expansin-A10	protein_coding	GO:0005576,GO:0016020,GO:0009653,GO:0009664	extracellular region|membrane|anatomical structure morphogenesis|plant-type cell wall organization
AT1G26790	3.23074	0	6.46149	29.4058	4.87803	0.022095	0.0389033	Up	0.0194759	0.174822	0.275013	0	0	0	839220	AT1G26790	Dof zinc finger protein DOF1.3	protein_coding	GO:0005634,GO:0003677,GO:0003700,GO:0046872	nucleus|DNA binding|DNA-binding transcription factor activity|metal ion binding			Dof
AT1G26800	10365.7	4769.89	15961.6	3.34613	1.74249	1.28474e-07	5.3494e-07	Up	352.79	488.925	313.249	94.8729	46.6081	92.8787	839223	AT1G26800	E3 ubiquitin-protein ligase MPSR1	protein_coding	GO:0005737,GO:0005829,GO:0046872,GO:0051787,GO:0061630,GO:0071456,GO:0071218,GO:0071629,GO:0051865,GO:0000209,GO:0016567,GO:0061635	cytoplasm|cytosol|metal ion binding|misfolded protein binding|ubiquitin protein ligase activity|cellular response to hypoxia|cellular response to misfolded protein|cytoplasm protein quality control by the ubiquitin-proteasome system|protein autoubiquitination|protein polyubiquitination|protein ubiquitination|regulation of protein complex stability
AT1G26840	71.9558	42.2504	101.661	2.39981	1.26292	1.78632e-05	5.55191e-05	Up	2.77005	3.03013	2.5686	0.87027	0.644423	0.832954	839227	ORC6	Origin of replication complex subunit 6	protein_coding	GO:0005664,GO:0000808,GO:0003677,GO:0006260,GO:0006270,GO:0009555	nuclear origin of replication recognition complex|origin recognition complex|DNA binding|DNA replication|DNA replication initiation|pollen development
AT1G26920	696.353	348.115	1044.59	3.00006	1.58499	0.00342159	0.00721904	Up	38.135	29.077	24.9239	2.93419	4.30498	14.685	839582	AT1G26920		protein_coding
AT1G26930	290.62	36.5357	544.703	14.9872	3.90566	1.45921e-51	1.34455e-49	Up	8.88883	9.81073	10.1531	0.292427	0.48822	0.535439	839583	AT1G26930	F-box/kelch-repeat protein At1g26930	protein_coding	GO:0005634,GO:0005777	nucleus|peroxisome
AT1G26960	60.2657	12.6029	107.929	8.51385	3.08981	1.29829e-15	1.24511e-14	Up	2.62896	2.66238	2.7536	0.268576	0.166678	0.193897	839587	AtHB23	Homeobox-leucine zipper protein ATHB-23	protein_coding	GO:0005634,GO:0003700,GO:0000981,GO:0043565,GO:0000976,GO:0048527,GO:0010311,GO:0045893,GO:0009739,GO:0022622	nucleus|DNA-binding transcription factor activity|DNA-binding transcription factor activity, RNA polymerase II-specific|sequence-specific DNA binding|transcription cis-regulatory region binding|lateral root development|lateral root formation|positive regulation of DNA-templated transcription|response to gibberellin|root system development			HD-ZIP
AT1G27020	2053.04	262.859	3843.22	14.612	3.86908	2.59644e-10	1.51032e-09	Up	70.6796	86.7751	92.1715	3.76908	0.797416	7.45856	839591	AT1G27020		protein_coding
AT1G27030	621.074	212.252	1029.9	4.84976	2.27791	3.65602e-14	3.13875e-13	Up	19.7003	18.0182	26.3122	2.23813	2.36127	4.5063	839592	AT1G27030		protein_coding
AT1G27040	7.90753	0.383032	15.432	36.0478	5.17184	0.00120466	0.0027753	Up	0.114506	0.126895	0.487638	0	0	0.0135542	839593	AT1G27040	Protein NRT1/ PTR FAMILY 4.5	protein_coding	GO:0016020,GO:0022857,GO:0055085	membrane|transmembrane transporter activity|transmembrane transport
AT1G27045	64.0098	1.53213	126.487	79.9249	6.32057	3.62799e-14	3.11594e-13	Up	2.82581	2.97118	2.12904	0	0	0.0725408	10723019	ATHB54	Homeobox-leucine zipper protein ATHB-54	protein_coding	GO:0005634,GO:0000981,GO:0043565,GO:0045893	nucleus|DNA-binding transcription factor activity, RNA polymerase II-specific|sequence-specific DNA binding|positive regulation of DNA-templated transcription			HD-ZIP
AT1G27050	180.573	114.441	246.705	2.15332	1.10657	0.00276487	0.00594914	Up	6.8683	8.22029	9.94788	1.92164	1.78319	4.36097	839594	AT1G27050	Uncharacterized protein At1g27050	protein_coding	GO:0003700,GO:0003723	DNA-binding transcription factor activity|RNA binding
AT1G27090	10166.9	16884.1	3449.75	0.204316	-2.29112	4.99428e-19	6.32856e-18	Down	59.9482	59.6139	68.2072	185.373	144.163	303.316	839598	AT1G27090		protein_coding
AT1G27170	106.284	181.056	31.5124	0.174334	-2.52008	5.13418e-12	3.55995e-11	Down	0.180075	0.204547	0.196763	0.509314	0.984313	0.751378	839606	AT1G27170	TMV resistance protein N	protein_coding	GO:0005737,GO:0043531,GO:0005524,GO:0050135,GO:0061809,GO:0050832,GO:0009626,GO:0007165	cytoplasm|ADP binding|ATP binding|NAD(P)+ nucleosidase activity|NAD+ nucleotidase, cyclic ADP-ribose generating|defense response to fungus|plant-type hypersensitive response|signal transduction
AT1G27180	64.5863	103.175	25.9972	0.252476	-1.98578	1.13555e-06	4.2034e-06	Down	0.0947385	0.151183	0.210221	0.306165	0.458746	0.454179	839607	AT1G27180	Disease resistance protein RUN1	protein_coding	GO:0005737,GO:0005634,GO:0043531,GO:0050135,GO:0003953,GO:0061809,GO:0050832,GO:0019677,GO:0043068,GO:0007165	cytoplasm|nucleus|ADP binding|NAD(P)+ nucleosidase activity|NAD+ nucleosidase activity|NAD+ nucleotidase, cyclic ADP-ribose generating|defense response to fungus|NAD catabolic process|positive regulation of programmed cell death|signal transduction
AT1G27210	258.956	379.331	138.58	0.365224	-1.45315	0.000245264	0.000639937	Down	1.42511	2.00476	2.01664	2.46706	2.10374	5.8123	839610	AT1G27210	TORTIFOLIA1-like protein 4	protein_coding	GO:0005874,GO:0008017	microtubule|microtubule binding
AT1G27330	2161.13	815.806	3506.46	4.29738	2.10346	5.1356e-23	8.94004e-22	Up	144.634	134.453	103.781	21.343	17.6783	21.1898	839622	AT1G27330		protein_coding
AT1G27350	2780.72	1443.66	4117.77	2.85214	1.51204	3.39463e-16	3.39893e-15	Up	179.069	149.408	144.106	39.2568	34.686	37.7949	839624	AT1G27350		protein_coding
AT1G27410	253.259	430.425	76.094	0.176751	-2.50021	3.82375e-29	1.03207e-27	Down	1.48475	1.48085	1.8246	5.31881	5.30995	7.85429	839631	AT1G27410	DNA cross-link repair protein SNM1	protein_coding	GO:0005634,GO:0035312,GO:0003684,GO:0006281,GO:0006303,GO:0036297,GO:0031848	nucleus|5'-3' exodeoxyribonuclease activity|damaged DNA binding|DNA repair|double-strand break repair via nonhomologous end joining|interstrand cross-link repair|protection from non-homologous end joining at telomere
AT1G27420	318.503	515.368	121.637	0.236176	-2.08207	1.95129e-15	1.84897e-14	Down	2.18874	3.54735	3.73594	7.69568	9.21505	10.1566	839632	AT1G27420	Putative F-box/kelch-repeat protein At1g27420	protein_coding
AT1G27460	594.808	872.202	317.414	0.36388	-1.45847	0.00021745	0.000572537	Down	3.60754	4.66748	3.4567	4.73791	4.86271	12.9496	839637	NPGR1	Protein NPGR1	protein_coding	GO:0031234,GO:0005886,GO:0005516	extrinsic component of cytoplasmic side of plasma membrane|plasma membrane|calmodulin binding
AT1G27470	621.444	952.589	290.3	0.304649	-1.71478	4.04716e-24	7.63603e-23	Down	3.45091	2.97851	3.71015	7.27759	6.59302	8.70618	839638	AT1G27470	WD repeat-containing protein PCN	protein_coding	GO:0005634,GO:0009793,GO:0010311,GO:0048366,GO:0010305,GO:0035266,GO:0010073,GO:0090696,GO:2000012,GO:0010449	nucleus|embryo development ending in seed dormancy|lateral root formation|leaf development|leaf vascular tissue pattern formation|meristem growth|meristem maintenance|post-embryonic plant organ development|regulation of auxin polar transport|root meristem growth	ath03008	Ribosome biogenesis in eukaryotes
AT1G27480	357.805	166.214	549.395	3.30525	1.72476	1.54627e-10	9.18693e-10	Up	12.406	8.98065	12.3279	1.74211	2.13023	3.1265	839639	AT1G27480	Lecithin-cholesterol acyltransferase-like 1	protein_coding	GO:0016020,GO:0000325,GO:0008374,GO:0006629	membrane|plant-type vacuole|O-acyltransferase activity|lipid metabolic process
AT1G27500	142.287	221.745	62.8295	0.283081	-1.82071	1.53151e-05	4.80963e-05	Down	1.14341	0.784678	0.486697	1.6625	1.41577	2.82737	839641	KLCR3	Protein KINESIN LIGHT CHAIN-RELATED 3	protein_coding
AT1G27510	1987.01	3238.86	735.168	0.226988	-2.13931	1.70719e-21	2.64646e-20	Down	8.48275	9.13137	13.3513	28.4372	27.5692	36.4395	839642	EX2	Protein EXECUTER 2, chloroplastic	protein_coding	GO:0009507,GO:0042651,GO:0000304,GO:0010343	chloroplast|thylakoid membrane|response to singlet oxygen|singlet oxygen-mediated programmed cell death
AT1G27520	1356.91	2001.64	712.179	0.355795	-1.49088	1.49889e-20	2.16499e-19	Down	9.41194	9.74735	11.4434	16.9141	17.7134	23.876	839643	AT1G27520	Alpha-mannosidase I MNS5	protein_coding	GO:0005783,GO:0005789,GO:0044322,GO:0004559,GO:0005509,GO:0004571,GO:0005975,GO:1904380,GO:1904382,GO:0006486,GO:0030433	endoplasmic reticulum|endoplasmic reticulum membrane|endoplasmic reticulum quality control compartment|alpha-mannosidase activity|calcium ion binding|mannosyl-oligosaccharide 1,2-alpha-mannosidase activity|carbohydrate metabolic process|endoplasmic reticulum mannose trimming|mannose trimming involved in glycoprotein ERAD pathway|protein glycosylation|ubiquitin-dependent ERAD pathway	ath04141	Protein processing in endoplasmic reticulum
AT1G27580	34.4219	17.4716	51.3722	2.95572	1.56351	0.00781459	0.0152794	Up	1.98252	1.27427	0.888716	0.156028	0.431199	0.375478	839649	AT1G27580	F-box protein At5g25290	protein_coding
AT1G27595	837.857	1282.57	393.146	0.306469	-1.70619	6.3444e-34	2.33031e-32	Down	2.73447	2.46001	2.72494	5.75733	5.3978	6.30986	839651	AT1G27595		protein_coding			ath03015	mRNA surveillance pathway
AT1G27600	895.211	1305.5	484.924	0.371371	-1.42907	2.90268e-07	1.15165e-06	Down	8.32671	7.546	9.30795	13.2604	10.6689	22.8449	839652	IRX9-L	Probable beta-1,4-xylosyltransferase IRX9H	protein_coding	GO:0005794,GO:0000139,GO:0015018,GO:0042285,GO:0005975,GO:0071555,GO:0010417,GO:0009834,GO:0010584,GO:0045492	Golgi apparatus|Golgi membrane|galactosylgalactosylxylosylprotein 3-beta-glucuronosyltransferase activity|xylosyltransferase activity|carbohydrate metabolic process|cell wall organization|glucuronoxylan biosynthetic process|plant-type secondary cell wall biogenesis|pollen exine formation|xylan biosynthetic process
AT1G27630	1242.93	1902.24	583.623	0.306794	-1.70466	4.30082e-45	3.04433e-43	Down	7.69532	7.37702	7.88005	15.3466	15.9444	19.4435	839655	CYCT1%3B3	Cyclin-T1-3	protein_coding	GO:0008024,GO:0005634,GO:0061575,GO:0016538,GO:0007049,GO:0051301,GO:0032786,GO:0006357	cyclin/CDK positive transcription elongation factor complex|nucleus|cyclin-dependent protein serine/threonine kinase activator activity|cyclin-dependent protein serine/threonine kinase regulator activity|cell cycle|cell division|positive regulation of DNA-templated transcription, elongation|regulation of transcription by RNA polymerase II	ath03250	Viral life cycle - HIV-1
AT1G27650	2634.58	3840.53	1428.64	0.371948	-1.42683	7.29612e-35	2.82553e-33	Down	33.0987	33.8135	33.8859	60.7801	53.9018	68.7891	839657	ATU2AF35A	Splicing factor U2af small subunit A	protein_coding	GO:0016607,GO:0005634,GO:0005681,GO:0089701,GO:0003677,GO:0046872,GO:0030628,GO:0000398,GO:0048573	nuclear speck|nucleus|spliceosomal complex|U2AF complex|DNA binding|metal ion binding|pre-mRNA 3'-splice site binding|mRNA splicing, via spliceosome|photoperiodism, flowering	ath03040	Spliceosome
AT1G27660	51.822	5.28438	98.3597	18.2552	4.19023	5.73753e-07	2.19923e-06	Up	1.48411	1.63602	1.60195	0.138318	0	0.0277383	839658	AT1G27660	Transcription factor bHLH110	protein_coding	GO:0005634,GO:0003700,GO:0000981,GO:0046983,GO:0000978,GO:0006357	nucleus|DNA-binding transcription factor activity|DNA-binding transcription factor activity, RNA polymerase II-specific|protein dimerization activity|RNA polymerase II cis-regulatory region sequence-specific DNA binding|regulation of transcription by RNA polymerase II			bHLH
AT1G27695	289.072	386.816	191.329	0.494742	-1.01525	6.73635e-07	2.55823e-06	Down	8.64522	11.8715	8.97248	12.3506	12.6503	15.3502	839662	AT1G27695	Protein TRIGALACTOSYLDIACYLGLYCEROL 5, chloroplastic	protein_coding	GO:0009941,GO:0031969,GO:0043231,GO:0016020,GO:0020037,GO:0005319,GO:1901965,GO:1990052,GO:0010441,GO:0009667,GO:0009666	chloroplast envelope|chloroplast membrane|intracellular membrane-bounded organelle|membrane|heme binding|lipid transporter activity|endoplasmic reticulum to chloroplast transport|ER to chloroplast lipid transport|guard cell development|plastid inner membrane organization|plastid outer membrane organization
AT1G27750	600.679	966.596	234.762	0.242864	-2.04178	9.15308e-23	1.57035e-21	Down	2.10172	1.85128	2.29467	6.19643	5.65514	5.39371	839668	AT1G27750	Flowering time control protein FPA	protein_coding	GO:0000785,GO:0005634,GO:0003723,GO:0030154,GO:0009553,GO:0009908,GO:0006378,GO:0009911,GO:0031048,GO:0010228	chromatin|nucleus|RNA binding|cell differentiation|embryo sac development|flower development|mRNA polyadenylation|positive regulation of flower development|RNA-mediated heterochromatin formation|vegetative to reproductive phase transition of meristem
AT1G27752	1155.5	1797.3	513.694	0.285805	-1.8069	1.12113e-24	2.19472e-23	Down	5.61829	4.75951	6.13307	13.0153	12.6642	13.2255	5007732	AT1G27752		protein_coding
AT1G27770	8479.38	12913.4	4045.31	0.313265	-1.67454	6.52988e-05	0.000185945	Down	43.4856	25.3023	38.8159	84.9438	98.3504	43.073	839670	ACA1	Calcium-transporting ATPase 1	protein_coding	GO:0009706,GO:0005783,GO:0043231,GO:0005634,GO:0005886,GO:0005524,GO:0016887,GO:0019829,GO:0005262,GO:0005516,GO:0046872,GO:0005388	chloroplast inner membrane|endoplasmic reticulum|intracellular membrane-bounded organelle|nucleus|plasma membrane|ATP binding|ATP hydrolysis activity|ATPase-coupled cation transmembrane transporter activity|calcium channel activity|calmodulin binding|metal ion binding|P-type calcium transporter activity
AT1G27900	562.145	771.31	352.981	0.457739	-1.1274	6.11264e-06	2.03124e-05	Down	3.49265	3.87783	4.89957	6.35978	6.34318	5.16507	839683	AT1G27900	Probable pre-mRNA-splicing factor ATP-dependent RNA helicase DEAH4	protein_coding	GO:0005681,GO:0005524,GO:0016887,GO:0003723,GO:0003724,GO:0006397,GO:0008380	spliceosomal complex|ATP binding|ATP hydrolysis activity|RNA binding|RNA helicase activity|mRNA processing|RNA splicing	ath03040	Spliceosome
AT1G27910	756.592	1252.08	261.102	0.208532	-2.26166	3.92602e-06	1.34476e-05	Down	3.55233	1.98842	3.15336	12.0433	11.0542	4.22853	839684	PUB45	U-box domain-containing protein 45	protein_coding	GO:0005737,GO:0005634,GO:0070696,GO:0004842,GO:0016567	cytoplasm|nucleus|transmembrane receptor protein serine/threonine kinase binding|ubiquitin-protein transferase activity|protein ubiquitination
[truncated: 7,881 more rows]

## Sheet: Table S1B
Table S1B. Differential expression genes in cle26_4d-vs-cle26_0d
[truncated: 3,444 more rows]

[truncated: 7 more sheets: Table S1C, Table S2A, Table S2B, Table S2C, Table S3A, Table S3B, Table S4]
